# Supplementary material for: Transcriptional landscape of cellular networks reveal interactions driving the dormancy mechanisms in cancer
Source: Sci Rep. 2021 Aug 4;11:15806. doi: 10.1038/s41598-021-94005-x (PMC8339123; doi:10.1038/s41598-021-94005-x)
Supplement: Supplementary file 2 — Supplementary Table 2. [file 41598_2021_94005_MOESM2_ESM.xlsx]

## Sheet: Sayfa1
Supplementary Table S2: KPM cut-off and BioNet FDR values of each compared condition and sizes of subnetworks.
					KPM PPI		BioNet PPI		KPM GR			BioNet GR			KPM TF-free		BioNet TF-free
#	GEO Code	Compared Conditions	KPM Cut-off value	BioNet FDR Value	Nodes	Edges	Nodes	Edges	Nodes	Edges	#of TF	Nodes	Edges	#of TF	Nodes	Edges	Nodes	Edges
1	GSE35947	J82 cell line, dormant vs proliferative	0.01	0.005	139	171	374	650	102	148	15	168	241	24	138	1817	258	6403
2	GSE35947	JB-V cell line, dormant vs proliferative	0.01	0.005	180	414	366	1109	111	217	21	144	218	26	130	2464	213	5762
3	GSE83142	RNAseq analysis, dormant vs proliferative	0.001	0.001	113	210	164	378	67	122	14	74	132	14	78	918	99	1431
4	GSE83142	scRNAseq analysis, dormant vs proliferative	0.001	0.001	119	266	164	495	59	79	14	50	56	8	66	559	90	1119
5	GSE114012	DLD1 cell line, dormant vs proliferative	0.0001	0.0001	338	1412	426	3922	195	375	39	338	686	65	233	7583	406	22751
6	GSE114012	HCT15 cell line, dormant vs proliferative	0.005	0.005	78	94	112	362	55	78	13	39	48	9	64	315	82	520
7	GSE114012	HT55 cell line, dormant vs proliferative	0.005	0.001	203	311	166	542	156	284	36	294	447	61	206	4015	479	17650
8	GSE114012	RKO cell line, dormant vs proliferative	1e-05	1e-05	1074	6594	1262	16784	497	1116	89	534	1170	98	545	33781	628	43254
9	GSE114012	SW48 cell line, dormant vs proliferative	0.01	0.005	70	82	82	216	77	134	18	65	95	15	94	956	87	912
10	GSE114012	SW948 cell line, dormant vs proliferative	0.05	0.05	131	162	253	814	100	173	24	116	172	29	124	1527	194	4259
11	GSE102483	dormant vs proliferative	0.005	0.001	90	115	80	204	87	148	22	47	56	14	105	1145	85	761
12	GSE20611	dormant vs post-dormant	0.005	0.001	340	928	612	5090	170	265	28	37	42	5	239	4530	57	371
13	GSE64262	dormant vs proliferative	0.01*	0.05	144	305	-	-	377	652	18	-	-	-	86	725	-	-
14	GE77379	PC3 cell line in vivo, dormant vs proliferative	0.05*	0.05	383	951	-	-	186	287	28	-	-	-	256	5662	-	-
15	GE77379	PC3 cell line in vitro, dormant vs proliferative	0.05*	0.05	765	1611	-	-	338	595	48	-	-	-	389	13353	-	-
16	GE77379	C42B cell line in vivo, dormant vs proliferative	0.05*	0.05	235	326	-	-	121	181	27	-	-	-	160	2106	-	-
17	GE77379	C42B cell line in vitro, dormant vs proliferative	0.05*	0.05	19	18	-	-	19	22	10	-	-	-	19	40	-	-
18	GSE57695	dormant vs proliferative	0.001*	0.05	145	184	-	-	107	156	32	71	93	19	153	1341	326	5323
19	GSE112094	dormant vs proliferative	0.001	0.001	178	202	241	336	209	322	59	183	296	50	303	4649	318	5116
20	GSE131890	D2.OR (3D) vs D2.A1 (3D) cell line, dormant vs proliferative	0.01*	0.05	83	96	-	-	57	68	19	-	-	-	133	1180	-	-
21	GSE131890	D2.OR (3D) vs D2.OR (2D) cell line, dormant vs proliferative	0.01*	0.05	31	33	-	-	24	25	6	-	-	-	65	300	-	-
**	GSE146592	dormant vs proliferative	0.0001	0.0001	584	1826	766	2979	328	704		352	725		405	17492	483	23490
**	GSE153944	dormant vs proliferative	0.0001	0.0001	299	464	420	655	256	418		266	447		330	6770	399	8866
*p-values were used instead of adjusted p-values
**validation dataset
