# Supplementary material for: Transcriptional landscape of cellular networks reveal interactions driving the dormancy mechanisms in cancer
Source: Sci Rep. 2021 Aug 4;11:15806. doi: 10.1038/s41598-021-94005-x (PMC8339123; doi:10.1038/s41598-021-94005-x)
Supplement: Supplementary file 3 — Supplementary Table 3. [file 41598_2021_94005_MOESM3_ESM.xlsx]

## Sheet: Supplementary Table 3
Supplementary Table S3: Filtered score tables of subnetworks
PPI																	GR																	TF-free GR
Human_ID	Human_genesymbol	Mouse_ID	Mouse_genesymbol	Gene_name	significant_score	significantly_upregulated	significantly_downregulated	score (significant or not)	article_score	article	article_up	article_down	Dormancy gene?	Autophagy genes?	ECM genes?	Cell Cycle genes?	Human_ID	Human_genesymbol	Mouse_ID	Mouse_genesymbol	Gene_name	significant_score	significantly_upregulated	significantly_downregulated	score (significant or not)	article_score	article	article_up	article_down	Dormancy gene?	Autophagy genes?	ECM genes?	Cell Cycle genes?	Human_ID	Human_genesymbol	Mouse_ID	Mouse_genesymbol	Gene_name	significant_score	significantly_upregulated	significantly_downregulated	score (significant or not)	article_score	article	article_up	article_down	Dormancy gene?	Autophagy genes?	ECM genes?
201895	SMIM14	-	-	small integral membrane protein 14	3	3	0	3	2	GSE114012_rko,GSE35947_jbv,GSE35947_j82	GSE114012_rko,GSE35947_jbv,GSE35947_j82	-	FALSE	FALSE	FALSE	FALSE	1191	CLU	-	-	clusterin	7	7	0	7	3	GSE77379_pc3_invivo,GSE114012_sw948,GSE114012_sw48,GSE114012_rko,GSE114012_ht55,GSE114012_dld1,GSE102483	GSE77379_pc3_invivo,GSE114012_sw948,GSE114012_sw48,GSE114012_rko,GSE114012_ht55,GSE114012_dld1,GSE102483	-	FALSE	TRUE	TRUE	FALSE	1191	CLU	12759	Clu	clusterin	8	8	0	8	4	GSE131890_3dvs3d,GSE77379_pc3_invivo,GSE102483,GSE114012_sw948,GSE114012_sw48,GSE114012_rko,GSE114012_ht55,GSE114012_dld1,NA	GSE131890_3dvs3d,GSE77379_pc3_invivo,GSE102483,GSE114012_sw948,GSE114012_sw48,GSE114012_rko,GSE114012_ht55,GSE114012_dld1,NA	-	FALSE	TRUE	TRUE
114907	FBXO32	67731	Fbxo32	F-box protein 32	6	6	0	6	2	GSE112094,GSE114012_sw948,GSE114012_sw48,GSE114012_rko,GSE114012_ht55,GSE114012_dld1	GSE112094,GSE114012_sw948,GSE114012_sw48,GSE114012_rko,GSE114012_ht55,GSE114012_dld1	-	FALSE	FALSE	FALSE	FALSE	1030	CDKN2B	-	-	cyclin dependent kinase inhibitor 2B	6	5	1	6	3	GSE77379_pc3_invitro,GSE114012_sw948,GSE114012_rko,GSE114012_ht55,GSE114012_dld1,GSE102483	GSE114012_sw948,GSE114012_rko,GSE114012_ht55,GSE114012_dld1,GSE102483	GSE77379_pc3_invitro	FALSE	FALSE	TRUE	TRUE	4758	NEU1	18010	Neu1	neuraminidase 1	7	6	1	7	3	GSE112094,GSE114012_sw948,GSE114012_sw48,GSE114012_rko,GSE114012_ht55,GSE114012_dld1,GSE35947_j82,NA	GSE112094,GSE114012_sw948,GSE114012_sw48,GSE114012_rko,GSE114012_ht55,GSE114012_dld1,NA	GSE35947_j82,NA	FALSE	FALSE	TRUE
94241	TP53INP1	-	-	tumor protein p53 inducible nuclear protein 1	4	4	0	4	3	GSE114012_sw48,GSE114012_rko,GSE102483,GSE83142_bulk	GSE114012_sw48,GSE114012_rko,GSE102483,GSE83142_bulk	-	FALSE	TRUE	FALSE	TRUE	8349	HIST2H2BE	-	-	histone cluster 2 H2B family member e	6	5	1	6	4	GSE77379_pc3_invivo,GSE114012_sw948,GSE114012_ht55,GSE114012_dld1,GSE83142_bulk,GSE35947_jbv	GSE77379_pc3_invivo,GSE114012_sw948,GSE114012_ht55,GSE114012_dld1,GSE83142_bulk	GSE35947_jbv	FALSE	FALSE	TRUE	FALSE	3304	HSPA1B///HSPA1A	15511	Hspa1b	heat shock protein family A (Hsp70) member 1B	6	4	2	6	4	GSE57695,GSE77379_pc3_invitro,GSE77379_pc3_invivo,GSE114012_ht55,GSE114012_dld1,GSE35947_jbv,NA	GSE57695,GSE77379_pc3_invivo,GSE114012_ht55,GSE114012_dld1,NA	GSE77379_pc3_invitro,GSE35947_jbv,NA	FALSE	FALSE	TRUE
91010	FMNL3	22379	Fmnl3	formin like 3	3	3	0	3	3	GSE112094,GSE102483,GSE35947_j82	GSE112094,GSE102483,GSE35947_j82	-	FALSE	FALSE	FALSE	FALSE	114907	FBXO32	67731	Fbxo32	F-box protein 32	6	6	0	6	2	GSE112094,GSE114012_sw948,GSE114012_sw48,GSE114012_rko,GSE114012_ht55,GSE114012_dld1	GSE112094,GSE114012_sw948,GSE114012_sw48,GSE114012_rko,GSE114012_ht55,GSE114012_dld1	-	FALSE	FALSE	FALSE	TRUE	9572	NR1D1	217166	Nr1d1	nuclear receptor subfamily 1 group D member 1	6	4	2	6	4	GSE131890_3dvs3d,GSE57695,GSE77379_pc3_invitro,GSE114012_sw948,GSE114012_sw48,GSE114012_ht55,NA	GSE131890_3dvs3d,GSE114012_sw948,GSE114012_sw48,GSE114012_ht55,NA	GSE57695,GSE77379_pc3_invitro,NA	FALSE	FALSE	FALSE
84162	KIAA1109	-	-	KIAA1109	3	3	0	3	3	GSE114012_rko,GSE20611,GSE102483	GSE114012_rko,GSE20611,GSE102483	-	FALSE	FALSE	FALSE	FALSE	1508	CTSB	-	-	cathepsin B	6	6	0	6	3	GSE77379_pc3_invivo,GSE114012_sw48,GSE114012_rko,GSE114012_ht55,GSE114012_dld1,GSE35947_j82	GSE77379_pc3_invivo,GSE114012_sw48,GSE114012_rko,GSE114012_ht55,GSE114012_dld1,GSE35947_j82	-	FALSE	FALSE	TRUE	FALSE	1030	CDKN2B	-	-	cyclin dependent kinase inhibitor 2B	6	5	1	6	3	GSE77379_pc3_invitro,GSE102483,GSE114012_sw948,GSE114012_rko,GSE114012_ht55,GSE114012_dld1,NA	GSE102483,GSE114012_sw948,GSE114012_rko,GSE114012_ht55,GSE114012_dld1,NA	GSE77379_pc3_invitro,NA	FALSE	FALSE	TRUE
83719	YPEL3	-	-	yippee like 3	3	3	0	3	2	GSE114012_ht55,GSE114012_dld1,GSE35947_j82	GSE114012_ht55,GSE114012_dld1,GSE35947_j82	-	FALSE	FALSE	FALSE	FALSE	7057	THBS1	21825	Thbs1	thrombospondin 1	5	3	2	5	3	GSE131890_2dvs3d,GSE131890_3dvs3d,GSE114012_ht55,GSE114012_dld1,GSE35947_j82	GSE131890_2dvs3d,GSE114012_ht55,GSE114012_dld1	GSE131890_3dvs3d,GSE35947_j82	TRUE	FALSE	TRUE	TRUE	8349	HIST2H2BE	-	-	histone cluster 2 H2B family member e	6	5	1	6	4	GSE77379_pc3_invivo,GSE114012_sw948,GSE114012_ht55,GSE114012_dld1,GSE83142_bulk,GSE35947_jbv,NA	GSE77379_pc3_invivo,GSE114012_sw948,GSE114012_ht55,GSE114012_dld1,GSE83142_bulk,NA	GSE35947_jbv,NA	FALSE	FALSE	TRUE
64393	ZMAT3	-	-	zinc finger matrin-type 3	3	3	0	3	2	GSE114012_sw48,GSE114012_rko,GSE102483	GSE114012_sw48,GSE114012_rko,GSE102483	-	FALSE	FALSE	FALSE	FALSE	7422	VEGFA	22339	Vegfa	vascular endothelial growth factor A	5	3	2	5	5	GSE131890_3dvs3d,GSE112094,GSE114012_ht55,GSE20611,GSE35947_j82	GSE112094,GSE114012_ht55,GSE35947_j82	GSE131890_3dvs3d,GSE20611	FALSE	FALSE	TRUE	TRUE	114907	FBXO32	67731	Fbxo32	F-box protein 32	6	6	0	6	2	GSE112094,GSE114012_sw948,GSE114012_sw48,GSE114012_rko,GSE114012_ht55,GSE114012_dld1,NA	GSE112094,GSE114012_sw948,GSE114012_sw48,GSE114012_rko,GSE114012_ht55,GSE114012_dld1,NA	-	FALSE	FALSE	FALSE
64061	TSPYL2	-	-	TSPY like 2	4	3	1	4	3	GSE114012_rko,GSE114012_ht55,GSE20611,GSE35947_jbv	GSE114012_rko,GSE114012_ht55,GSE35947_jbv	GSE20611	FALSE	FALSE	FALSE	TRUE	10769	PLK2	-	-	polo like kinase 2	5	4	1	5	2	GSE114012_sw948,GSE114012_sw48,GSE114012_rko,GSE114012_ht55,GSE102483	GSE114012_sw948,GSE114012_sw48,GSE114012_rko,GSE114012_ht55	GSE102483	FALSE	TRUE	FALSE	TRUE	1508	CTSB	-	-	cathepsin B	6	6	0	6	3	GSE77379_pc3_invivo,GSE114012_sw48,GSE114012_rko,GSE114012_ht55,GSE114012_dld1,GSE35947_j82,NA	GSE77379_pc3_invivo,GSE114012_sw48,GSE114012_rko,GSE114012_ht55,GSE114012_dld1,GSE35947_j82,NA	-	FALSE	FALSE	TRUE
57568	SIPA1L2	-	-	signal induced proliferation associated 1 like 2	4	3	1	4	2	GSE114012_sw948,GSE114012_rko,GSE114012_ht55,GSE35947_j82	GSE114012_sw948,GSE114012_rko,GSE114012_ht55	GSE35947_j82	FALSE	FALSE	FALSE	FALSE	90427	BMF	-	-	Bcl2 modifying factor	5	4	1	5	3	GSE77379_pc3_invitro,GSE114012_rko,GSE114012_ht55,GSE114012_dld1,GSE102483	GSE114012_rko,GSE114012_ht55,GSE114012_dld1,GSE102483	GSE77379_pc3_invitro	FALSE	TRUE	FALSE	FALSE	9619	ABCG1	11307	Abcg1	ATP binding cassette subfamily G member 1	6	6	0	6	4	GSE131890_3dvs3d,GSE112094,GSE114012_sw948,GSE114012_ht55,GSE114012_dld1,GSE83142_bulk,NA	GSE131890_3dvs3d,GSE112094,GSE114012_sw948,GSE114012_ht55,GSE114012_dld1,GSE83142_bulk,NA	-	FALSE	FALSE	TRUE
57326	PBXIP1	229534	Pbxip1	PBX homeobox interacting protein 1	3	3	0	3	3	GSE112094,GSE77379_pc3_invivo,GSE114012_dld1	GSE112094,GSE77379_pc3_invivo,GSE114012_dld1	-	FALSE	FALSE	FALSE	FALSE	2034	EPAS1	13819	Epas1	endothelial PAS domain protein 1	5	4	1	5	3	GSE131890_3dvs3d,GSE114012_rko,GSE114012_ht55,GSE114012_dld1,GSE20611	GSE131890_3dvs3d,GSE114012_rko,GSE114012_ht55,GSE114012_dld1	GSE20611	FALSE	FALSE	FALSE	TRUE	10133	OPTN	71648	Optn	optineurin	6	6	0	6	5	GSE112094,GSE57695,GSE102483,GSE114012_rko,GSE114012_ht55,GSE35947_jbv,NA	GSE112094,GSE57695,GSE102483,GSE114012_rko,GSE114012_ht55,GSE35947_jbv,NA	-	FALSE	TRUE	FALSE
26959	HBP1	-	-	HMG-box transcription factor 1	3	3	0	3	2	GSE114012_sw948,GSE114012_rko,GSE35947_j82	GSE114012_sw948,GSE114012_rko,GSE35947_j82	-	FALSE	FALSE	FALSE	TRUE	5329	PLAUR	18793	Plaur	plasminogen activator, urokinase receptor	5	4	1	5	3	GSE131890_2dvs3d,GSE114012_sw948,GSE114012_rko,GSE114012_ht55,GSE83142_bulk	GSE131890_2dvs3d,GSE114012_sw948,GSE114012_ht55,GSE83142_bulk	GSE114012_rko	FALSE	FALSE	TRUE	TRUE	7057	THBS1	21825	Thbs1	thrombospondin 1	5	3	2	5	3	GSE131890_2dvs3d,GSE131890_3dvs3d,GSE114012_ht55,GSE114012_dld1,GSE35947_j82,NA	GSE131890_2dvs3d,GSE114012_ht55,GSE114012_dld1,NA	GSE131890_3dvs3d,GSE35947_j82,NA	TRUE	FALSE	TRUE
26586	CKAP2	-	-	cytoskeleton associated protein 2	5	3	2	5	3	GSE77379_c42b_invivo,GSE77379_pc3_invitro,GSE77379_pc3_invivo,GSE114012_dld1,GSE20611	GSE77379_c42b_invivo,GSE77379_pc3_invitro,GSE20611	GSE77379_pc3_invivo,GSE114012_dld1	FALSE	FALSE	FALSE	TRUE	3106	HLA-F///HLA-B	-	-	-	5	5	0	5	2	GSE114012_sw948,GSE114012_rko,GSE114012_dld1,GSE83142_singlecell,GSE83142_bulk	GSE114012_sw948,GSE114012_rko,GSE114012_dld1,GSE83142_singlecell,GSE83142_bulk	-	FALSE	FALSE	FALSE	FALSE	718	C3	12266	C3	complement C3	5	3	2	5	4	GSE131890_2dvs3d,GSE131890_3dvs3d,GSE112094,GSE20611,GSE35947_jbv,NA	GSE131890_3dvs3d,GSE112094,GSE35947_jbv,NA	GSE131890_2dvs3d,GSE20611,NA	FALSE	FALSE	TRUE
26470	SEZ6L2	-	-	seizure related 6 homolog like 2	3	3	0	3	2	GSE114012_rko,GSE114012_dld1,GSE35947_j82	GSE114012_rko,GSE114012_dld1,GSE35947_j82	-	FALSE	FALSE	FALSE	FALSE	9619	ABCG1	11307	Abcg1	ATP binding cassette subfamily G member 1	5	5	0	5	3	GSE112094,GSE114012_sw948,GSE114012_ht55,GSE114012_dld1,GSE83142_bulk	GSE112094,GSE114012_sw948,GSE114012_ht55,GSE114012_dld1,GSE83142_bulk	-	FALSE	FALSE	TRUE	TRUE	7422	VEGFA	22339	Vegfa	vascular endothelial growth factor A	5	3	2	5	5	GSE131890_3dvs3d,GSE112094,GSE20611,GSE114012_ht55,GSE35947_j82,NA	GSE112094,GSE114012_ht55,GSE35947_j82,NA	GSE131890_3dvs3d,GSE20611,NA	FALSE	FALSE	TRUE
23710	GABARAPL1	-	-	GABA type A receptor associated protein like 1	5	4	1	5	2	GSE77379_pc3_invitro,GSE114012_sw948,GSE114012_rko,GSE114012_ht55,GSE114012_dld1	GSE114012_sw948,GSE114012_rko,GSE114012_ht55,GSE114012_dld1	GSE77379_pc3_invitro	FALSE	TRUE	TRUE	FALSE	26959	HBP1	73389	Hbp1	HMG-box transcription factor 1	5	5	0	5	3	GSE112094,GSE114012_sw948,GSE114012_rko,GSE114012_ht55,GSE35947_j82	GSE112094,GSE114012_sw948,GSE114012_rko,GSE114012_ht55,GSE35947_j82	-	FALSE	FALSE	FALSE	TRUE	10769	PLK2	-	-	polo like kinase 2	5	4	1	5	2	GSE102483,GSE114012_sw948,GSE114012_sw48,GSE114012_rko,GSE114012_ht55,NA	GSE114012_sw948,GSE114012_sw48,GSE114012_rko,GSE114012_ht55,NA	GSE102483,NA	FALSE	TRUE	FALSE
23521	RPL13A	-	-	ribosomal protein L13a	3	3	0	3	3	GSE77379_pc3_invivo,GSE64262,GSE20611	GSE77379_pc3_invivo,GSE64262,GSE20611	-	FALSE	FALSE	FALSE	FALSE	4088	SMAD3	-	-	SMAD family member 3	5	5	0	5	3	GSE114012_rko,GSE114012_ht55,GSE114012_dld1,GSE83142_bulk,GSE35947_j82	GSE114012_rko,GSE114012_ht55,GSE114012_dld1,GSE83142_bulk,GSE35947_j82	-	FALSE	FALSE	TRUE	TRUE	90427	BMF	-	-	Bcl2 modifying factor	5	4	1	5	3	GSE77379_pc3_invitro,GSE102483,GSE114012_rko,GSE114012_ht55,GSE114012_dld1,NA	GSE102483,GSE114012_rko,GSE114012_ht55,GSE114012_dld1,NA	GSE77379_pc3_invitro,NA	FALSE	TRUE	FALSE
23135	KDM6B	-	-	lysine demethylase 6B	3	3	0	3	2	GSE114012_rko,GSE114012_dld1,GSE35947_j82	GSE114012_rko,GSE114012_dld1,GSE35947_j82	-	FALSE	FALSE	FALSE	FALSE	7832	BTG2	12227	Btg2	BTG anti-proliferation factor 2	5	5	0	5	4	GSE131890_3dvs3d,GSE77379_pc3_invivo,GSE114012_sw48,GSE114012_rko,GSE102483	GSE131890_3dvs3d,GSE77379_pc3_invivo,GSE114012_sw48,GSE114012_rko,GSE102483	-	FALSE	FALSE	TRUE	TRUE	10370	CITED2	17684	Cited2	Cbp/p300 interacting transactivator with Glu/Asp rich carboxy-terminal domain 2	5	4	1	5	3	GSE57695,GSE77379_c42b_invivo,GSE114012_sw48,GSE114012_ht55,GSE114012_dld1,NA	GSE77379_c42b_invivo,GSE114012_sw48,GSE114012_ht55,GSE114012_dld1,NA	GSE57695,NA	FALSE	FALSE	FALSE
10769	PLK2	-	-	polo like kinase 2	5	4	1	5	2	GSE114012_sw948,GSE114012_sw48,GSE114012_rko,GSE114012_ht55,GSE102483	GSE114012_sw948,GSE114012_sw48,GSE114012_rko,GSE114012_ht55	GSE102483	FALSE	TRUE	FALSE	TRUE	1893	ECM1	13601	Ecm1	extracellular matrix protein 1	5	5	0	5	4	GSE131890_2dvs3d,GSE112094,GSE114012_sw948,GSE114012_sw48,GSE102483	GSE131890_2dvs3d,GSE112094,GSE114012_sw948,GSE114012_sw48,GSE102483	-	FALSE	FALSE	TRUE	TRUE	2034	EPAS1	13819	Epas1	endothelial PAS domain protein 1	5	4	1	5	3	GSE131890_3dvs3d,GSE20611,GSE114012_rko,GSE114012_ht55,GSE114012_dld1,NA	GSE131890_3dvs3d,GSE114012_rko,GSE114012_ht55,GSE114012_dld1,NA	GSE20611,NA	FALSE	FALSE	FALSE
10765	KDM5B	-	-	lysine demethylase 5B	4	4	0	4	3	GSE114012_sw948,GSE114012_rko,GSE20611,GSE35947_j82	GSE114012_sw948,GSE114012_rko,GSE20611,GSE35947_j82	-	FALSE	FALSE	FALSE	FALSE	94241	TP53INP1	60599	Trp53inp1	tumor protein p53 inducible nuclear protein 1	5	5	0	5	4	GSE112094,GSE114012_sw48,GSE114012_rko,GSE102483,GSE83142_bulk	GSE112094,GSE114012_sw48,GSE114012_rko,GSE102483,GSE83142_bulk	-	FALSE	TRUE	FALSE	TRUE	2548	GAA	-	-	glucosidase alpha, acid	5	4	1	5	3	GSE77379_pc3_invitro,GSE114012_rko,GSE114012_ht55,GSE114012_dld1,GSE35947_j82,NA	GSE114012_rko,GSE114012_ht55,GSE114012_dld1,GSE35947_j82,NA	GSE77379_pc3_invitro,NA	FALSE	FALSE	TRUE
10580	SORBS1	20411	Sorbs1	sorbin and SH3 domain containing 1	3	3	0	3	2	GSE112094,GSE114012_sw948,GSE114012_ht55	GSE112094,GSE114012_sw948,GSE114012_ht55	-	FALSE	FALSE	FALSE	FALSE	3913	LAMB2	-	-	laminin subunit beta 2	4	3	1	4	2	GSE114012_rko,GSE114012_ht55,GSE114012_dld1,GSE20611	GSE114012_rko,GSE114012_ht55,GSE114012_dld1	GSE20611	FALSE	FALSE	TRUE	FALSE	5329	PLAUR	18793	Plaur	plasminogen activator, urokinase receptor	5	4	1	5	3	GSE131890_2dvs3d,GSE114012_sw948,GSE114012_rko,GSE114012_ht55,GSE83142_bulk,NA	GSE131890_2dvs3d,GSE114012_sw948,GSE114012_ht55,GSE83142_bulk,NA	GSE114012_rko,NA	FALSE	FALSE	TRUE
10397	NDRG1	-	-	N-myc downstream regulated 1	3	3	0	3	2	GSE114012_ht55,GSE114012_dld1,GSE35947_j82	GSE114012_ht55,GSE114012_dld1,GSE35947_j82	-	FALSE	FALSE	TRUE	FALSE	4323	MMP14	-	-	matrix metallopeptidase 14	4	3	1	4	2	GSE114012_rko,GSE114012_ht55,GSE114012_dld1,GSE20611	GSE114012_rko,GSE114012_ht55,GSE114012_dld1	GSE20611	FALSE	FALSE	TRUE	FALSE	3732	CD8X	12521	Cd8x	CD8X molecule	5	4	1	5	4	GSE112094,GSE57695,GSE114012_rko,GSE114012_ht55,GSE35947_j82,NA	GSE112094,GSE114012_rko,GSE114012_ht55,GSE35947_j82,NA	GSE57695,NA	FALSE	FALSE	TRUE
10133	OPTN	71648	Optn	optineurin	6	5	1	6	4	GSE112094,GSE114012_rko,GSE114012_ht55,GSE114012_hct15,GSE20611,GSE35947_jbv	GSE112094,GSE114012_rko,GSE114012_ht55,GSE114012_hct15,GSE35947_jbv	GSE20611	FALSE	TRUE	FALSE	TRUE	9572	NR1D1	-	-	nuclear receptor subfamily 1 group D member 1	4	3	1	4	2	GSE77379_pc3_invitro,GSE114012_sw948,GSE114012_sw48,GSE114012_ht55	GSE114012_sw948,GSE114012_sw48,GSE114012_ht55	GSE77379_pc3_invitro	FALSE	FALSE	FALSE	FALSE	4035	LRP1	16971	Lrp1	LDL receptor related protein 1	5	4	1	5	4	GSE57695,GSE20611,GSE114012_rko,GSE114012_dld1,GSE35947_j82,NA	GSE57695,GSE114012_rko,GSE114012_dld1,GSE35947_j82,NA	GSE20611,NA	FALSE	FALSE	TRUE
10014	HDAC5	15184	Hdac5	histone deacetylase 5	4	3	1	4	4	GSE112094,GSE77379_pc3_invitro,GSE114012_ht55,GSE102483	GSE112094,GSE114012_ht55,GSE102483	GSE77379_pc3_invitro	FALSE	FALSE	FALSE	FALSE	489	ATP2A3	53313	Atp2a3	ATPase sarcoplasmic/endoplasmic reticulum Ca2+ transporting 3	4	3	1	4	3	GSE112094,GSE57695,GSE114012_ht55,GSE114012_dld1	GSE112094,GSE114012_ht55,GSE114012_dld1	GSE57695	FALSE	FALSE	FALSE	TRUE	23135	KDM6B	216850	Kdm6b	lysine demethylase 6B	5	4	1	5	4	GSE57695,GSE64262,GSE114012_rko,GSE114012_dld1,GSE35947_j82,NA	GSE64262,GSE114012_rko,GSE114012_dld1,GSE35947_j82,NA	GSE57695,NA	FALSE	FALSE	FALSE
9766	SUSD6	-	-	sushi domain containing 6	4	3	1	4	3	GSE77379_pc3_invivo,GSE114012_sw48,GSE114012_rko,GSE35947_jbv	GSE114012_sw48,GSE114012_rko,GSE35947_jbv	GSE77379_pc3_invivo	FALSE	FALSE	FALSE	FALSE	604	BCL6	-	-	B cell CLL/lymphoma 6	4	3	1	4	3	GSE114012_ht55,GSE114012_dld1,GSE20611,GSE35947_jbv	GSE114012_ht55,GSE114012_dld1,GSE35947_jbv	GSE20611	FALSE	FALSE	FALSE	TRUE	3106	HLA-F///HLA-B	-	-	major histocompatibility complex, class I, F	5	5	0	5	2	GSE114012_sw948,GSE114012_rko,GSE114012_dld1,GSE83142_singlecell,GSE83142_bulk,NA	GSE114012_sw948,GSE114012_rko,GSE114012_dld1,GSE83142_singlecell,GSE83142_bulk,NA	-	FALSE	FALSE	FALSE
9709	HERPUD1	-	-	homocysteine inducible ER protein with ubiquitin like domain 1	4	3	1	4	2	GSE77379_pc3_invitro,GSE114012_sw948,GSE114012_hct15,GSE114012_dld1	GSE114012_sw948,GSE114012_hct15,GSE114012_dld1	GSE77379_pc3_invitro	FALSE	FALSE	FALSE	FALSE	2879	GPX4	-	-	glutathione peroxidase 4	4	3	1	4	3	GSE77379_pc3_invivo,GSE64262,GSE114012_ht55,GSE114012_dld1	GSE64262,GSE114012_ht55,GSE114012_dld1	GSE77379_pc3_invivo	FALSE	FALSE	TRUE	FALSE	19	ABCA1	11303	Abca1	ATP binding cassette subfamily A member 1	5	5	0	5	3	GSE131890_3dvs3d,GSE114012_sw948,GSE114012_ht55,GSE114012_dld1,GSE35947_j82,NA	GSE131890_3dvs3d,GSE114012_sw948,GSE114012_ht55,GSE114012_dld1,GSE35947_j82,NA	-	FALSE	FALSE	TRUE
9619	ABCG1	-	-	ATP binding cassette subfamily G member 1	4	4	0	4	2	GSE114012_ht55,GSE114012_hct15,GSE114012_dld1,GSE83142_bulk	GSE114012_ht55,GSE114012_hct15,GSE114012_dld1,GSE83142_bulk	-	FALSE	FALSE	TRUE	FALSE	3162	HMOX1	15368	Hmox1	heme oxygenase 1	4	3	1	4	3	GSE131890_3dvs3d,GSE112094,GSE114012_sw948,GSE114012_ht55	GSE112094,GSE114012_sw948,GSE114012_ht55	GSE131890_3dvs3d	FALSE	TRUE	TRUE	TRUE	4088	SMAD3	-	-	SMAD family member 3	5	5	0	5	3	GSE114012_rko,GSE114012_ht55,GSE114012_dld1,GSE83142_bulk,GSE35947_j82,NA	GSE114012_rko,GSE114012_ht55,GSE114012_dld1,GSE83142_bulk,GSE35947_j82,NA	-	FALSE	FALSE	TRUE
9572	NR1D1	-	-	nuclear receptor subfamily 1 group D member 1	4	3	1	4	2	GSE77379_pc3_invitro,GSE114012_sw948,GSE114012_sw48,GSE114012_ht55	GSE114012_sw948,GSE114012_sw48,GSE114012_ht55	GSE77379_pc3_invitro	FALSE	FALSE	FALSE	FALSE	639	PRDM1	12142	Prdm1	PR/SET domain 1	4	3	1	4	3	GSE112094,GSE77379_pc3_invitro,GSE114012_rko,GSE114012_ht55	GSE112094,GSE114012_rko,GSE114012_ht55	GSE77379_pc3_invitro	FALSE	FALSE	FALSE	TRUE	7077	TIMP2	21858	Timp2	TIMP metallopeptidase inhibitor 2	5	5	0	5	3	GSE57695,GSE64262,GSE114012_sw948,GSE114012_rko,GSE114012_ht55,NA	GSE57695,GSE64262,GSE114012_sw948,GSE114012_rko,GSE114012_ht55,NA	-	FALSE	FALSE	TRUE
9462	RASAL2	-	-	RAS protein activator like 2	3	3	0	3	2	GSE114012_sw48,GSE114012_rko,GSE20611	GSE114012_sw48,GSE114012_rko,GSE20611	-	FALSE	FALSE	FALSE	FALSE	5054	SERPINE1	-	-	serpin family E member 1	4	3	1	4	3	GSE114012_sw948,GSE114012_rko,GSE102483,GSE83142_bulk	GSE114012_sw948,GSE102483,GSE83142_bulk	GSE114012_rko	FALSE	FALSE	TRUE	FALSE	7832	BTG2	12227	Btg2	BTG anti-proliferation factor 2	5	5	0	5	4	GSE131890_3dvs3d,GSE77379_pc3_invivo,GSE102483,GSE114012_sw48,GSE114012_rko,NA	GSE131890_3dvs3d,GSE77379_pc3_invivo,GSE102483,GSE114012_sw48,GSE114012_rko,NA	-	FALSE	FALSE	TRUE
8878	SQSTM1	18412	Sqstm1	sequestosome 1	4	3	1	4	3	GSE112094,GSE77379_c42b_invivo,GSE114012_sw948,GSE114012_dld1	GSE112094,GSE114012_sw948,GSE114012_dld1	GSE77379_c42b_invivo	FALSE	TRUE	TRUE	FALSE	8878	SQSTM1	18412	Sqstm1	sequestosome 1	4	3	1	4	3	GSE112094,GSE77379_c42b_invivo,GSE114012_sw948,GSE114012_dld1	GSE112094,GSE114012_sw948,GSE114012_dld1	GSE77379_c42b_invivo	FALSE	TRUE	TRUE	TRUE	1893	ECM1	13601	Ecm1	extracellular matrix protein 1	5	5	0	5	4	GSE131890_2dvs3d,GSE112094,GSE102483,GSE114012_sw948,GSE114012_sw48,NA	GSE131890_2dvs3d,GSE112094,GSE102483,GSE114012_sw948,GSE114012_sw48,NA	-	FALSE	FALSE	TRUE
8660	IRS2	-	-	insulin receptor substrate 2	4	3	1	4	2	GSE77379_c42b_invivo,GSE77379_pc3_invitro,GSE114012_hct15,GSE114012_dld1	GSE77379_c42b_invivo,GSE114012_hct15,GSE114012_dld1	GSE77379_pc3_invitro	FALSE	FALSE	FALSE	FALSE	972	CD74///ROS1	16149	Cd74	-	4	3	1	4	4	GSE131890_3dvs3d,GSE77379_pc3_invivo,GSE20611,GSE35947_j82	GSE131890_3dvs3d,GSE77379_pc3_invivo,GSE35947_j82	GSE20611	FALSE	FALSE	TRUE	TRUE	94241	TP53INP1	60599	Trp53inp1	tumor protein p53 inducible nuclear protein 1	5	5	0	5	4	GSE112094,GSE102483,GSE114012_sw48,GSE114012_rko,GSE83142_bulk,NA	GSE112094,GSE102483,GSE114012_sw48,GSE114012_rko,GSE83142_bulk,NA	-	FALSE	TRUE	FALSE
8349	HIST2H2BE	-	-	H2B clustered histone 21	6	5	1	6	4	GSE77379_pc3_invivo,GSE114012_sw948,GSE114012_ht55,GSE114012_dld1,GSE83142_bulk,GSE35947_jbv	GSE77379_pc3_invivo,GSE114012_sw948,GSE114012_ht55,GSE114012_dld1,GSE83142_bulk	GSE35947_jbv	FALSE	FALSE	TRUE	FALSE	3732	CD8X	12521	Cd8x	CD8x molecule	4	3	1	4	4	GSE112094,GSE57695,GSE114012_rko,GSE35947_j82	GSE112094,GSE114012_rko,GSE35947_j82	GSE57695	FALSE	FALSE	TRUE	TRUE	9590	AKAP12	83397	Akap12	A-kinase anchoring protein 12	4	3	1	4	2	GSE112094,GSE114012_sw948,GSE114012_sw48,GSE114012_dld1,NA	GSE114012_sw948,GSE114012_sw48,GSE114012_dld1,NA	GSE112094,NA	FALSE	FALSE	FALSE
7832	BTG2	-	-	BTG anti-proliferation factor 2	3	3	0	3	3	GSE77379_pc3_invivo,GSE114012_rko,GSE102483	GSE77379_pc3_invivo,GSE114012_rko,GSE102483	-	FALSE	FALSE	TRUE	TRUE	3553	IL1B	16176	Il1b	interleukin 1 beta	4	3	1	4	4	GSE112094,GSE20611,GSE83142_bulk,GSE35947_j82	GSE112094,GSE83142_bulk,GSE35947_j82	GSE20611	FALSE	FALSE	TRUE	TRUE	25805	BAMBI	-	-	BMP and activin membrane bound inhibitor	4	3	1	4	2	GSE114012_sw948,GSE114012_ht55,GSE114012_dld1,GSE35947_j82,NA	GSE114012_sw948,GSE114012_ht55,GSE114012_dld1,NA	GSE35947_j82,NA	FALSE	FALSE	FALSE
7763	ZFAND5	-	-	zinc finger AN1-type containing 5	3	3	0	3	3	GSE77379_c42b_invivo,GSE64262,GSE114012_sw48	GSE77379_c42b_invivo,GSE64262,GSE114012_sw48	-	FALSE	FALSE	FALSE	FALSE	3956	LGALS1	16852	Lgals1	galectin 1	4	3	1	4	4	GSE57695,GSE64262,GSE114012_ht55,GSE83142_bulk	GSE57695,GSE64262,GSE83142_bulk	GSE114012_ht55	FALSE	FALSE	TRUE	TRUE	3659	IRF1	16362	Irf1	interferon regulatory factor 1	4	3	1	4	2	GSE57695,GSE114012_sw948,GSE114012_ht55,GSE114012_dld1,NA	GSE114012_sw948,GSE114012_ht55,GSE114012_dld1,NA	GSE57695,NA	FALSE	FALSE	FALSE
7422	VEGFA	22339	Vegfa	vascular endothelial growth factor A	4	3	1	4	4	GSE112094,GSE114012_ht55,GSE20611,GSE35947_j82	GSE112094,GSE114012_ht55,GSE35947_j82	GSE20611	FALSE	FALSE	TRUE	FALSE	84617	TUBB6	-	-	tubulin beta 6 class V	4	3	1	4	4	GSE77379_c42b_invitro,GSE64262,GSE114012_sw948,GSE35947_jbv	GSE77379_c42b_invitro,GSE64262,GSE114012_sw948	GSE35947_jbv	FALSE	FALSE	TRUE	TRUE	3913	LAMB2	-	-	laminin subunit beta 2	4	3	1	4	2	GSE20611,GSE114012_rko,GSE114012_ht55,GSE114012_dld1,NA	GSE114012_rko,GSE114012_ht55,GSE114012_dld1,NA	GSE20611,NA	FALSE	FALSE	TRUE
7316	UBC	22190	Ubc	ubiquitin C	3	3	0	6	5	GSE131890_2dvs3d,GSE112094,GSE114012_sw948,GSE20611,GSE83142_singlecell,GSE83142_bulk	GSE114012_sw948,GSE20611,GSE83142_bulk	-	FALSE	FALSE	TRUE	FALSE	467	ATF3	-	-	activating transcription factor 3	4	4	0	4	2	GSE77379_c42b_invitro,GSE114012_sw948,GSE114012_rko,GSE114012_dld1	GSE77379_c42b_invitro,GSE114012_sw948,GSE114012_rko,GSE114012_dld1	-	FALSE	FALSE	TRUE	FALSE	55818	KDM3A	104263	Kdm3a	lysine demethylase 3A	4	3	1	4	2	GSE131890_3dvs3d,GSE114012_sw948,GSE114012_rko,GSE114012_ht55,NA	GSE114012_sw948,GSE114012_rko,GSE114012_ht55,NA	GSE131890_3dvs3d,NA	FALSE	FALSE	FALSE
7077	TIMP2	-	-	TIMP metallopeptidase inhibitor 2	4	4	0	4	2	GSE64262,GSE114012_sw948,GSE114012_rko,GSE114012_ht55	GSE64262,GSE114012_sw948,GSE114012_rko,GSE114012_ht55	-	FALSE	FALSE	TRUE	TRUE	10370	CITED2	-	-	Cbp/p300 interacting transactivator with Glu/Asp rich carboxy-terminal domain 2	4	4	0	4	2	GSE77379_c42b_invivo,GSE114012_sw48,GSE114012_ht55,GSE114012_dld1	GSE77379_c42b_invivo,GSE114012_sw48,GSE114012_ht55,GSE114012_dld1	-	FALSE	FALSE	FALSE	TRUE	4323	MMP14	-	-	matrix metallopeptidase 14	4	3	1	4	2	GSE20611,GSE114012_rko,GSE114012_ht55,GSE114012_dld1,NA	GSE114012_rko,GSE114012_ht55,GSE114012_dld1,NA	GSE20611,NA	FALSE	FALSE	TRUE
7057	THBS1	21825	Thbs1	thrombospondin 1	5	3	2	5	3	GSE131890_2dvs3d,GSE131890_3dvs3d,GSE114012_ht55,GSE114012_dld1,GSE35947_j82	GSE131890_2dvs3d,GSE114012_ht55,GSE114012_dld1	GSE131890_3dvs3d,GSE35947_j82	TRUE	FALSE	TRUE	TRUE	80315	CPEB4	-	-	cytoplasmic polyadenylation element binding protein 4	4	4	0	4	2	GSE114012_sw948,GSE114012_sw48,GSE114012_rko,GSE102483	GSE114012_sw948,GSE114012_sw48,GSE114012_rko,GSE102483	-	FALSE	FALSE	TRUE	FALSE	653361	NCF1C///NCF1B///NCF1	-	-	neutrophil cytosolic factor 1C pseudogene	4	3	1	4	2	GSE77379_c42b_invivo,GSE77379_pc3_invitro,GSE77379_pc3_invivo,GSE83142_bulk,NA	GSE77379_c42b_invivo,GSE77379_pc3_invitro,GSE83142_bulk,NA	GSE77379_pc3_invivo,NA	FALSE	FALSE	FALSE
6520	SLC3A2	-	-	solute carrier family 3 member 2	4	4	0	4	2	GSE114012_sw948,GSE114012_ht55,GSE114012_dld1,GSE83142_bulk	GSE114012_sw948,GSE114012_ht55,GSE114012_dld1,GSE83142_bulk	-	FALSE	FALSE	TRUE	FALSE	64065	PERP	64058	Perp	PERP, TP53 apoptosis effector	4	4	0	4	2	GSE112094,GSE114012_sw48,GSE114012_rko,GSE114012_dld1	GSE112094,GSE114012_sw48,GSE114012_rko,GSE114012_dld1	-	FALSE	FALSE	FALSE	TRUE	59	ACTA2	11475	Acta2	actin, alpha 2, smooth muscle, aorta	4	3	1	4	3	GSE131890_2dvs3d,GSE112094,GSE114012_sw48,GSE114012_rko,NA	GSE131890_2dvs3d,GSE114012_sw48,GSE114012_rko,NA	GSE112094,NA	FALSE	FALSE	TRUE
6318	SERPINB4	-	-	serpin family B member 4	4	3	1	4	3	GSE77379_pc3_invitro,GSE77379_pc3_invivo,GSE114012_sw48,GSE35947_j82	GSE77379_pc3_invitro,GSE114012_sw48,GSE35947_j82	GSE77379_pc3_invivo	FALSE	FALSE	TRUE	FALSE	26470	SEZ6L2	-	-	seizure related 6 homolog like 2	4	4	0	4	2	GSE114012_rko,GSE114012_ht55,GSE114012_dld1,GSE35947_j82	GSE114012_rko,GSE114012_ht55,GSE114012_dld1,GSE35947_j82	-	FALSE	FALSE	FALSE	FALSE	489	ATP2A3	53313	Atp2a3	ATPase sarcoplasmic/endoplasmic reticulum Ca2+ transporting 3	4	3	1	4	3	GSE112094,GSE57695,GSE114012_ht55,GSE114012_dld1,NA	GSE112094,GSE114012_ht55,GSE114012_dld1,NA	GSE57695,NA	FALSE	FALSE	FALSE
6205	RPS11	-	-	ribosomal protein S11	3	3	0	3	3	GSE77379_pc3_invivo,GSE20611,GSE83142_singlecell	GSE77379_pc3_invivo,GSE20611,GSE83142_singlecell	-	FALSE	FALSE	TRUE	FALSE	6520	SLC3A2	-	-	solute carrier family 3 member 2	4	4	0	4	2	GSE114012_sw948,GSE114012_ht55,GSE114012_dld1,GSE83142_bulk	GSE114012_sw948,GSE114012_ht55,GSE114012_dld1,GSE83142_bulk	-	FALSE	FALSE	TRUE	FALSE	604	BCL6	-	-	B cell CLL/lymphoma 6	4	3	1	4	3	GSE20611,GSE114012_ht55,GSE114012_dld1,GSE35947_jbv,NA	GSE114012_ht55,GSE114012_dld1,GSE35947_jbv,NA	GSE20611,NA	FALSE	FALSE	FALSE
6175	RPLP0	-	-	ribosomal protein lateral stalk subunit P0	3	3	0	3	3	GSE77379_pc3_invivo,GSE20611,GSE83142_singlecell	GSE77379_pc3_invivo,GSE20611,GSE83142_singlecell	-	FALSE	FALSE	TRUE	FALSE	19	ABCA1	11303	Abca1	ATP binding cassette subfamily A member 1	4	4	0	4	3	GSE131890_3dvs3d,GSE114012_sw948,GSE114012_ht55,GSE35947_j82	GSE131890_3dvs3d,GSE114012_sw948,GSE114012_ht55,GSE35947_j82	-	FALSE	FALSE	TRUE	TRUE	966	CD59	-	-	CD59 molecule (CD59 blood group)	4	3	1	4	3	GSE77379_pc3_invivo,GSE114012_ht55,GSE114012_dld1,GSE35947_j82,NA	GSE114012_ht55,GSE114012_dld1,GSE35947_j82,NA	GSE77379_pc3_invivo,NA	FALSE	FALSE	TRUE
5802	PTPRS	19280	Ptprs	protein tyrosine phosphatase receptor type S	3	3	0	3	3	GSE131890_2dvs3d,GSE112094,GSE35947_j82	GSE131890_2dvs3d,GSE112094,GSE35947_j82	-	FALSE	FALSE	TRUE	FALSE	9828	ARHGEF17	-	-	Rho guanine nucleotide exchange factor 17	4	4	0	4	3	GSE77379_c42b_invivo,GSE64262,GSE114012_rko,GSE114012_ht55	GSE77379_c42b_invivo,GSE64262,GSE114012_rko,GSE114012_ht55	-	FALSE	FALSE	FALSE	FALSE	1026	CDKN1A	12575	Cdkn1a	cyclin dependent kinase inhibitor 1A	4	3	1	6	3	GSE57695,GSE77379_pc3_invitro,GSE77379_pc3_invivo,GSE114012_sw48,GSE114012_rko,GSE114012_ht55,NA	GSE114012_sw48,GSE114012_rko,GSE114012_ht55,NA	GSE57695,NA	TRUE	FALSE	TRUE
5360	PLTP	18830	Pltp	phospholipid transfer protein	4	4	0	4	4	GSE131890_3dvs3d,GSE112094,GSE57695,GSE35947_j82	GSE131890_3dvs3d,GSE112094,GSE57695,GSE35947_j82	-	FALSE	FALSE	TRUE	FALSE	1917	EEF1A2	-	-	eukaryotic translation elongation factor 1 alpha 2	4	4	0	4	3	GSE64262,GSE114012_sw948,GSE114012_dld1,GSE35947_j82	GSE64262,GSE114012_sw948,GSE114012_dld1,GSE35947_j82	-	FALSE	TRUE	FALSE	FALSE	4189	DNAJB9	27362	Dnajb9	DnaJ heat shock protein family (Hsp40) member B9	4	3	1	4	3	GSE131890_2dvs3d,GSE112094,GSE114012_sw948,GSE114012_ht55,NA	GSE112094,GSE114012_sw948,GSE114012_ht55,NA	GSE131890_2dvs3d,NA	FALSE	FALSE	TRUE
5329	PLAUR	-	-	plasminogen activator, urokinase receptor	5	3	2	5	3	GSE114012_sw948,GSE114012_rko,GSE114012_ht55,GSE20611,GSE83142_bulk	GSE114012_sw948,GSE114012_ht55,GSE83142_bulk	GSE114012_rko,GSE20611	FALSE	FALSE	TRUE	FALSE	2026	ENO2	13807	Eno2	enolase 2	4	4	0	4	3	GSE112094,GSE114012_sw948,GSE114012_ht55,GSE35947_j82	GSE112094,GSE114012_sw948,GSE114012_ht55,GSE35947_j82	-	FALSE	FALSE	TRUE	TRUE	2879	GPX4	-	-	glutathione peroxidase 4	4	3	1	4	3	GSE77379_pc3_invivo,GSE64262,GSE114012_ht55,GSE114012_dld1,NA	GSE64262,GSE114012_ht55,GSE114012_dld1,NA	GSE77379_pc3_invivo,NA	FALSE	FALSE	TRUE
5252	PHF1	-	-	PHD finger protein 1	4	4	0	4	2	GSE114012_ht55,GSE114012_hct15,GSE114012_dld1,GSE35947_jbv	GSE114012_ht55,GSE114012_hct15,GSE114012_dld1,GSE35947_jbv	-	FALSE	FALSE	FALSE	FALSE	355	FAS	14102	Fas	Fas cell surface death receptor	4	4	0	4	3	GSE112094,GSE77379_c42b_invivo,GSE114012_sw48,GSE114012_rko	GSE112094,GSE77379_c42b_invivo,GSE114012_sw48,GSE114012_rko	-	FALSE	FALSE	TRUE	TRUE	3162	HMOX1	15368	Hmox1	heme oxygenase 1	4	3	1	4	3	GSE131890_3dvs3d,GSE112094,GSE114012_sw948,GSE114012_ht55,NA	GSE112094,GSE114012_sw948,GSE114012_ht55,NA	GSE131890_3dvs3d,NA	FALSE	TRUE	TRUE
4535	MT-ND1	-	-	NADH dehydrogenase, subunit 1 (complex I)	3	3	0	3	2	GSE77379_pc3_invivo,GSE114012_sw48,GSE114012_rko	GSE77379_pc3_invivo,GSE114012_sw48,GSE114012_rko	-	FALSE	FALSE	FALSE	FALSE	2348	FOLR1	-	-	folate receptor 1	4	4	0	4	3	GSE114012_ht55,GSE114012_dld1,GSE20611,GSE102483	GSE114012_ht55,GSE114012_dld1,GSE20611,GSE102483	-	FALSE	FALSE	TRUE	FALSE	639	PRDM1	12142	Prdm1	PR/SET domain 1	4	3	1	4	3	GSE112094,GSE77379_pc3_invitro,GSE114012_rko,GSE114012_ht55,NA	GSE112094,GSE114012_rko,GSE114012_ht55,NA	GSE77379_pc3_invitro,NA	FALSE	FALSE	FALSE
4088	SMAD3	-	-	SMAD family member 3	4	4	0	4	3	GSE114012_rko,GSE114012_ht55,GSE83142_bulk,GSE35947_j82	GSE114012_rko,GSE114012_ht55,GSE83142_bulk,GSE35947_j82	-	FALSE	FALSE	TRUE	TRUE	10397	NDRG1	17988	Ndrg1	N-myc downstream regulated 1	4	4	0	4	3	GSE112094,GSE114012_ht55,GSE114012_dld1,GSE35947_j82	GSE112094,GSE114012_ht55,GSE114012_dld1,GSE35947_j82	-	FALSE	FALSE	TRUE	TRUE	8878	SQSTM1	18412	Sqstm1	sequestosome 1	4	3	1	4	3	GSE112094,GSE77379_c42b_invivo,GSE114012_sw948,GSE114012_dld1,NA	GSE112094,GSE114012_sw948,GSE114012_dld1,NA	GSE77379_c42b_invivo,NA	FALSE	TRUE	TRUE
4035	LRP1	16971	Lrp1	LDL receptor related protein 1	5	4	1	5	4	GSE57695,GSE114012_rko,GSE114012_dld1,GSE20611,GSE35947_j82	GSE57695,GSE114012_rko,GSE114012_dld1,GSE35947_j82	GSE20611	FALSE	FALSE	TRUE	FALSE	960	CD44	-	-	CD44 molecule (Indian blood group)	4	4	0	4	4	GSE77379_pc3_invitro,GSE114012_sw48,GSE102483,GSE83142_bulk	GSE77379_pc3_invitro,GSE114012_sw48,GSE102483,GSE83142_bulk	-	FALSE	FALSE	TRUE	FALSE	5054	SERPINE1	-	-	serpin family E member 1	4	3	1	4	3	GSE102483,GSE114012_sw948,GSE114012_rko,GSE83142_bulk,NA	GSE102483,GSE114012_sw948,GSE83142_bulk,NA	GSE114012_rko,NA	FALSE	FALSE	TRUE
3956	LGALS1	16852	Lgals1	galectin 1	3	3	0	3	3	GSE57695,GSE64262,GSE83142_bulk	GSE57695,GSE64262,GSE83142_bulk	-	FALSE	FALSE	TRUE	FALSE	10018	BCL2L11	12125	Bcl2l11	BCL2 like 11	3	3	0	3	2	GSE112094,GSE114012_sw948,GSE114012_rko	GSE112094,GSE114012_sw948,GSE114012_rko	-	FALSE	TRUE	FALSE	TRUE	972	CD74///ROS1	16149	Cd74	CD74 molecule	4	3	1	4	4	GSE131890_3dvs3d,GSE77379_pc3_invivo,GSE20611,GSE35947_j82,NA	GSE131890_3dvs3d,GSE77379_pc3_invivo,GSE35947_j82,NA	GSE20611,NA	FALSE	FALSE	TRUE
3939	LDHA	-	-	lactate dehydrogenase A	3	3	0	3	3	GSE77379_pc3_invivo,GSE114012_ht55,GSE20611	GSE77379_pc3_invivo,GSE114012_ht55,GSE20611	-	FALSE	FALSE	TRUE	FALSE	901	CCNG2	12452	Ccng2	cyclin G2	3	3	0	3	2	GSE112094,GSE114012_sw48,GSE114012_rko	GSE112094,GSE114012_sw48,GSE114012_rko	-	FALSE	FALSE	FALSE	TRUE	1628	DBP	13170	Dbp	D-box binding PAR bZIP transcription factor	4	3	1	4	4	GSE112094,GSE20611,GSE102483,GSE114012_ht55,NA	GSE112094,GSE20611,GSE114012_ht55,NA	GSE102483,NA	FALSE	FALSE	FALSE
3383	ICAM1	-	-	intercellular adhesion molecule 1	4	3	1	4	3	GSE114012_rko,GSE114012_dld1,GSE20611,GSE83142_bulk	GSE114012_rko,GSE114012_dld1,GSE83142_bulk	GSE20611	FALSE	FALSE	TRUE	FALSE	1490	CTGF	14219	Ccn2	connective tissue growth factor	3	3	0	3	2	GSE131890_2dvs3d,GSE114012_sw48,GSE114012_ht55	GSE131890_2dvs3d,GSE114012_sw48,GSE114012_ht55	-	FALSE	FALSE	TRUE	TRUE	2217	FCGRT	14132	Fcgrt	Fc fragment of IgG receptor and transporter	4	3	1	4	4	GSE112094,GSE77379_pc3_invitro,GSE114012_ht55,GSE83142_bulk,NA	GSE112094,GSE114012_ht55,GSE83142_bulk,NA	GSE77379_pc3_invitro,NA	FALSE	FALSE	FALSE
3248	HPGD	-	-	15-hydroxyprostaglandin dehydrogenase	3	3	0	3	2	GSE114012_sw48,GSE114012_ht55,GSE20611	GSE114012_sw48,GSE114012_ht55,GSE20611	-	FALSE	FALSE	TRUE	TRUE	1543	CYP1A1	-	-	cytochrome P450 family 1 subfamily A member 1	3	3	0	3	2	GSE114012_sw48,GSE114012_ht55,GSE35947_j82	GSE114012_sw48,GSE114012_ht55,GSE35947_j82	-	FALSE	FALSE	TRUE	TRUE	3956	LGALS1	16852	Lgals1	galectin 1	4	3	1	4	4	GSE57695,GSE64262,GSE114012_ht55,GSE83142_bulk,NA	GSE57695,GSE64262,GSE83142_bulk,NA	GSE114012_ht55,NA	FALSE	FALSE	TRUE
3162	HMOX1	15368	Hmox1	heme oxygenase 1	4	3	1	4	3	GSE131890_3dvs3d,GSE112094,GSE114012_sw948,GSE114012_hct15	GSE112094,GSE114012_sw948,GSE114012_hct15	GSE131890_3dvs3d	FALSE	TRUE	TRUE	FALSE	1643	DDB2	-	-	damage specific DNA binding protein 2	3	3	0	3	2	GSE114012_sw48,GSE114012_rko,GSE20611	GSE114012_sw48,GSE114012_rko,GSE20611	-	FALSE	FALSE	FALSE	FALSE	3553	IL1B	16176	Il1b	interleukin 1 beta	4	3	1	4	4	GSE112094,GSE20611,GSE83142_bulk,GSE35947_j82,NA	GSE112094,GSE83142_bulk,GSE35947_j82,NA	GSE20611,NA	FALSE	FALSE	TRUE
3140	MR1	-	-	major histocompatibility complex, class I-related	4	3	1	4	2	GSE77379_pc3_invitro,GSE114012_sw48,GSE114012_rko,GSE114012_dld1	GSE114012_sw48,GSE114012_rko,GSE114012_dld1	GSE77379_pc3_invitro	FALSE	FALSE	TRUE	FALSE	10912	GADD45G	23882	Gadd45g	growth arrest and DNA damage inducible gamma	3	3	0	3	2	GSE57695,GSE114012_sw948,GSE114012_sw48	GSE57695,GSE114012_sw948,GSE114012_sw48	-	FALSE	FALSE	FALSE	TRUE	3119	LOC105369230///HLA-DRB6///HLA-DRB5///HLA-DRB4///HLA-DRB3///HLA-DRB1///LOC105369230///HLA-DRB5///HLA-DRB4///HLA-DRB3///HLA-DRB1///HLA-DQB1	14961	H2-Ab1	histocompatibility 2, class II antigen A, beta 1	4	3	1	4	4	GSE131890_3dvs3d,GSE57695,GSE20611,GSE35947_j82,NA	GSE131890_3dvs3d,GSE57695,GSE35947_j82,NA	GSE20611,NA	FALSE	FALSE	FALSE
3006	HIST1H1C	-	-	H1.2 linker histone, cluster member	6	4	2	6	4	GSE114012_sw948,GSE114012_ht55,GSE114012_dld1,GSE20611,GSE83142_bulk,GSE35947_jbv	GSE114012_sw948,GSE114012_ht55,GSE114012_dld1,GSE83142_bulk	GSE20611,GSE35947_jbv	FALSE	FALSE	FALSE	FALSE	3383	ICAM1	-	-	intercellular adhesion molecule 1	3	3	0	3	2	GSE114012_rko,GSE114012_dld1,GSE83142_bulk	GSE114012_rko,GSE114012_dld1,GSE83142_bulk	-	FALSE	FALSE	TRUE	FALSE	84617	TUBB6	-	-	tubulin beta 6 class V	4	3	1	4	4	GSE77379_c42b_invitro,GSE64262,GSE114012_sw948,GSE35947_jbv,NA	GSE77379_c42b_invitro,GSE64262,GSE114012_sw948,NA	GSE35947_jbv,NA	FALSE	FALSE	TRUE
2934	GSN	-	-	gelsolin	3	3	0	3	2	GSE114012_rko,GSE114012_ht55,GSE83142_bulk	GSE114012_rko,GSE114012_ht55,GSE83142_bulk	-	FALSE	FALSE	TRUE	FALSE	23135	KDM6B	-	-	lysine demethylase 6B	3	3	0	3	2	GSE64262,GSE114012_rko,GSE114012_dld1	GSE64262,GSE114012_rko,GSE114012_dld1	-	FALSE	FALSE	FALSE	FALSE	467	ATF3	-	-	activating transcription factor 3	4	4	0	4	2	GSE77379_c42b_invitro,GSE114012_sw948,GSE114012_rko,GSE114012_dld1,NA	GSE77379_c42b_invitro,GSE114012_sw948,GSE114012_rko,GSE114012_dld1,NA	-	FALSE	FALSE	TRUE
2879	GPX4	-	-	glutathione peroxidase 4	4	3	1	4	3	GSE77379_pc3_invivo,GSE64262,GSE114012_ht55,GSE114012_dld1	GSE64262,GSE114012_ht55,GSE114012_dld1	GSE77379_pc3_invivo	FALSE	FALSE	TRUE	FALSE	9314	KLF4	-	-	Kruppel like factor 4	3	3	0	4	2	GSE77379_c42b_invitro,GSE114012_sw948,GSE114012_ht55,GSE114012_dld1	GSE114012_sw948,GSE114012_ht55,GSE114012_dld1	-	FALSE	FALSE	FALSE	TRUE	80315	CPEB4	-	-	cytoplasmic polyadenylation element binding protein 4	4	4	0	4	2	GSE102483,GSE114012_sw948,GSE114012_sw48,GSE114012_rko,NA	GSE102483,GSE114012_sw948,GSE114012_sw48,GSE114012_rko,NA	-	FALSE	FALSE	TRUE
2634	GBP2	14469	Gbp2	guanylate binding protein 2	5	5	0	5	3	GSE112094,GSE114012_sw948,GSE114012_sw48,GSE114012_rko,GSE35947_jbv	GSE112094,GSE114012_sw948,GSE114012_sw48,GSE114012_rko,GSE35947_jbv	-	FALSE	FALSE	FALSE	FALSE	81631	MAP1LC3B2///MAP1LC3B	67443	Map1lc3b	-	3	3	0	3	2	GSE112094,GSE114012_sw948,GSE114012_dld1	GSE112094,GSE114012_sw948,GSE114012_dld1	-	FALSE	TRUE	TRUE	TRUE	26959	HBP1	-	-	HMG-box transcription factor 1	4	4	0	4	2	GSE114012_sw948,GSE114012_rko,GSE114012_ht55,GSE35947_j82,NA	GSE114012_sw948,GSE114012_rko,GSE114012_ht55,GSE35947_j82,NA	-	FALSE	FALSE	FALSE
2026	ENO2	-	-	enolase 2	3	3	0	3	2	GSE114012_sw948,GSE114012_ht55,GSE35947_j82	GSE114012_sw948,GSE114012_ht55,GSE35947_j82	-	FALSE	FALSE	TRUE	FALSE	9462	RASAL2	-	-	RAS protein activator like 2	3	3	0	3	2	GSE114012_sw48,GSE114012_rko,GSE20611	GSE114012_sw48,GSE114012_rko,GSE20611	-	FALSE	FALSE	FALSE	FALSE	64065	PERP	64058	Perp	PERP, TP53 apoptosis effector	4	4	0	4	2	GSE112094,GSE114012_sw48,GSE114012_rko,GSE114012_dld1,NA	GSE112094,GSE114012_sw48,GSE114012_rko,GSE114012_dld1,NA	-	FALSE	FALSE	FALSE
1917	EEF1A2	-	-	eukaryotic translation elongation factor 1 alpha 2	4	4	0	4	3	GSE64262,GSE114012_sw948,GSE114012_dld1,GSE35947_j82	GSE64262,GSE114012_sw948,GSE114012_dld1,GSE35947_j82	-	FALSE	TRUE	FALSE	FALSE	6590	SLPI	-	-	secretory leukocyte peptidase inhibitor	3	3	0	3	2	GSE114012_ht55,GSE114012_dld1,GSE35947_jbv	GSE114012_ht55,GSE114012_dld1,GSE35947_jbv	-	FALSE	FALSE	TRUE	FALSE	5252	PHF1	-	-	PHD finger protein 1	4	4	0	4	2	GSE114012_sw948,GSE114012_ht55,GSE114012_dld1,GSE35947_jbv,NA	GSE114012_sw948,GSE114012_ht55,GSE114012_dld1,GSE35947_jbv,NA	-	FALSE	FALSE	FALSE
1893	ECM1	-	-	extracellular matrix protein 1	4	4	0	4	2	GSE114012_sw948,GSE114012_sw48,GSE114012_hct15,GSE102483	GSE114012_sw948,GSE114012_sw48,GSE114012_hct15,GSE102483	-	FALSE	FALSE	TRUE	FALSE	7008	TEF	21685	Tef	TEF, PAR bZIP transcription factor	3	3	0	3	2	GSE112094,GSE114012_sw948,GSE114012_ht55	GSE112094,GSE114012_sw948,GSE114012_ht55	-	FALSE	FALSE	FALSE	TRUE	26470	SEZ6L2	-	-	seizure related 6 homolog like 2	4	4	0	4	2	GSE114012_rko,GSE114012_ht55,GSE114012_dld1,GSE35947_j82,NA	GSE114012_rko,GSE114012_ht55,GSE114012_dld1,GSE35947_j82,NA	-	FALSE	FALSE	FALSE
1628	DBP	13170	Dbp	D-box binding PAR bZIP transcription factor	3	3	0	3	3	GSE112094,GSE114012_ht55,GSE20611	GSE112094,GSE114012_ht55,GSE20611	-	FALSE	FALSE	FALSE	FALSE	7077	TIMP2	-	-	TIMP metallopeptidase inhibitor 2	3	3	0	3	2	GSE64262,GSE114012_rko,GSE114012_ht55	GSE64262,GSE114012_rko,GSE114012_ht55	-	FALSE	FALSE	TRUE	TRUE	6520	SLC3A2	-	-	solute carrier family 3 member 2	4	4	0	4	2	GSE114012_sw948,GSE114012_ht55,GSE114012_dld1,GSE83142_bulk,NA	GSE114012_sw948,GSE114012_ht55,GSE114012_dld1,GSE83142_bulk,NA	-	FALSE	FALSE	TRUE
1604	CD55	-	-	CD55 molecule (Cromer blood group)	4	3	1	4	2	GSE114012_sw948,GSE114012_ht55,GSE114012_hct15,GSE35947_j82	GSE114012_sw948,GSE114012_ht55,GSE114012_hct15	GSE35947_j82	FALSE	FALSE	TRUE	FALSE	219699	UNC5B	-	-	unc-5 netrin receptor B	3	3	0	3	2	GSE114012_rko,GSE114012_dld1,GSE102483	GSE114012_rko,GSE114012_dld1,GSE102483	-	FALSE	FALSE	FALSE	FALSE	219699	UNC5B	-	-	unc-5 netrin receptor B	4	4	0	4	2	GSE102483,GSE114012_rko,GSE114012_ht55,GSE114012_dld1,NA	GSE102483,GSE114012_rko,GSE114012_ht55,GSE114012_dld1,NA	-	FALSE	FALSE	FALSE
1508	CTSB	-	-	cathepsin B	5	5	0	5	3	GSE77379_pc3_invivo,GSE114012_sw48,GSE114012_rko,GSE114012_ht55,GSE35947_j82	GSE77379_pc3_invivo,GSE114012_sw48,GSE114012_rko,GSE114012_ht55,GSE35947_j82	-	FALSE	FALSE	TRUE	FALSE	64393	ZMAT3	-	-	zinc finger matrin-type 3	3	3	0	3	2	GSE114012_sw48,GSE114012_rko,GSE102483	GSE114012_sw48,GSE114012_rko,GSE102483	-	FALSE	FALSE	FALSE	FALSE	2026	ENO2	13807	Eno2	enolase 2	4	4	0	4	3	GSE112094,GSE114012_sw948,GSE114012_ht55,GSE35947_j82,NA	GSE112094,GSE114012_sw948,GSE114012_ht55,GSE35947_j82,NA	-	FALSE	FALSE	TRUE
1191	CLU	12759	Clu	clusterin	9	9	0	9	4	GSE131890_3dvs3d,GSE77379_pc3_invivo,GSE114012_sw948,GSE114012_sw48,GSE114012_rko,GSE114012_ht55,GSE114012_hct15,GSE114012_dld1,GSE102483	GSE131890_3dvs3d,GSE77379_pc3_invivo,GSE114012_sw948,GSE114012_sw48,GSE114012_rko,GSE114012_ht55,GSE114012_hct15,GSE114012_dld1,GSE102483	-	FALSE	TRUE	TRUE	FALSE	51129	ANGPTL4	57875	Angptl4	angiopoietin like 4	3	3	0	3	3	GSE112094,GSE114012_ht55,GSE35947_j82	GSE112094,GSE114012_ht55,GSE35947_j82	-	FALSE	FALSE	TRUE	TRUE	1917	EEF1A2	-	-	eukaryotic translation elongation factor 1 alpha 2	4	4	0	4	3	GSE64262,GSE114012_sw948,GSE114012_dld1,GSE35947_j82,NA	GSE64262,GSE114012_sw948,GSE114012_dld1,GSE35947_j82,NA	-	FALSE	TRUE	FALSE
1030	CDKN2B	-	-	cyclin dependent kinase inhibitor 2B	5	4	1	5	3	GSE77379_pc3_invitro,GSE114012_sw948,GSE114012_rko,GSE114012_dld1,GSE102483	GSE114012_sw948,GSE114012_rko,GSE114012_dld1,GSE102483	GSE77379_pc3_invitro	FALSE	FALSE	TRUE	TRUE	360	AQP3	11828	Aqp3	aquaporin 3 (Gill blood group)	3	3	0	3	3	GSE112094,GSE64262,GSE114012_rko	GSE112094,GSE64262,GSE114012_rko	-	FALSE	FALSE	TRUE	TRUE	56204	FAM214A	-	-	family with sequence similarity 214 member A	4	4	0	4	3	GSE102483,GSE114012_sw948,GSE114012_rko,GSE35947_jbv,NA	GSE102483,GSE114012_sw948,GSE114012_rko,GSE35947_jbv,NA	-	FALSE	FALSE	FALSE
972	CD74	16149	Cd74	CD74 molecule	4	3	1	4	4	GSE131890_3dvs3d,GSE77379_pc3_invivo,GSE20611,GSE35947_j82	GSE131890_3dvs3d,GSE77379_pc3_invivo,GSE35947_j82	GSE20611	FALSE	FALSE	TRUE	FALSE	8553	BHLHE40	20893	Bhlhe40	basic helix-loop-helix family member e40	3	3	0	3	3	GSE112094,GSE114012_ht55,GSE102483	GSE112094,GSE114012_ht55,GSE102483	-	FALSE	FALSE	FALSE	TRUE	355	FAS	14102	Fas	Fas cell surface death receptor	4	4	0	4	3	GSE112094,GSE77379_c42b_invivo,GSE114012_sw48,GSE114012_rko,NA	GSE112094,GSE77379_c42b_invivo,GSE114012_sw48,GSE114012_rko,NA	-	FALSE	FALSE	TRUE
960	CD44	-	-	CD44 molecule (Indian blood group)	4	4	0	4	4	GSE77379_pc3_invitro,GSE114012_sw48,GSE102483,GSE83142_bulk	GSE77379_pc3_invitro,GSE114012_sw48,GSE102483,GSE83142_bulk	-	FALSE	FALSE	TRUE	FALSE	6347	CCL2///CCL2	20296	Ccl2	-	3	3	0	3	3	GSE112094,GSE57695,GSE102483	GSE112094,GSE57695,GSE102483	-	FALSE	FALSE	TRUE	TRUE	2348	FOLR1	-	-	folate receptor 1	4	4	0	4	3	GSE20611,GSE102483,GSE114012_ht55,GSE114012_dld1,NA	GSE20611,GSE102483,GSE114012_ht55,GSE114012_dld1,NA	-	FALSE	FALSE	TRUE
780	DDR1	-	-	discoidin domain receptor tyrosine kinase 1	3	3	0	3	2	GSE114012_rko,GSE114012_dld1,GSE35947_jbv	GSE114012_rko,GSE114012_dld1,GSE35947_jbv	-	FALSE	FALSE	TRUE	FALSE	10129	FRY	-	-	FRY microtubule binding protein	3	3	0	3	3	GSE114012_sw948,GSE102483,GSE83142_bulk	GSE114012_sw948,GSE102483,GSE83142_bulk	-	FALSE	FALSE	FALSE	FALSE	10765	KDM5B	-	-	lysine demethylase 5B	4	4	0	4	3	GSE20611,GSE114012_sw948,GSE114012_rko,GSE35947_j82,NA	GSE20611,GSE114012_sw948,GSE114012_rko,GSE35947_j82,NA	-	FALSE	FALSE	FALSE
604	BCL6	-	-	BCL6 transcription repressor	4	3	1	4	3	GSE114012_ht55,GSE114012_dld1,GSE20611,GSE35947_jbv	GSE114012_ht55,GSE114012_dld1,GSE35947_jbv	GSE20611	FALSE	FALSE	FALSE	TRUE	10765	KDM5B	-	-	lysine demethylase 5B	3	3	0	3	3	GSE114012_rko,GSE20611,GSE35947_j82	GSE114012_rko,GSE20611,GSE35947_j82	-	FALSE	FALSE	FALSE	FALSE	10397	NDRG1	17988	Ndrg1	N-myc downstream regulated 1	4	4	0	4	3	GSE112094,GSE114012_ht55,GSE114012_dld1,GSE35947_j82,NA	GSE112094,GSE114012_ht55,GSE114012_dld1,GSE35947_j82,NA	-	FALSE	FALSE	TRUE
360	AQP3	-	-	aquaporin 3 (Gill blood group)	3	3	0	3	2	GSE64262,GSE114012_rko,GSE114012_hct15	GSE64262,GSE114012_rko,GSE114012_hct15	-	FALSE	FALSE	TRUE	FALSE	7277	TUBA4A	-	-	tubulin alpha 4a	3	3	0	3	3	GSE77379_pc3_invitro,GSE114012_ht55,GSE83142_bulk	GSE77379_pc3_invitro,GSE114012_ht55,GSE83142_bulk	-	FALSE	FALSE	TRUE	TRUE	4854	NOTCH3	18131	Notch3	notch 3	4	4	0	4	3	GSE57695,GSE114012_ht55,GSE114012_dld1,GSE35947_j82,NA	GSE57695,GSE114012_ht55,GSE114012_dld1,GSE35947_j82,NA	-	FALSE	FALSE	TRUE
355	FAS	14102	Fas	Fas cell surface death receptor	3	3	0	3	3	GSE112094,GSE77379_c42b_invivo,GSE114012_rko	GSE112094,GSE77379_c42b_invivo,GSE114012_rko	-	FALSE	FALSE	TRUE	FALSE																		9828	ARHGEF17	-	-	Rho guanine nucleotide exchange factor 17	4	4	0	4	3	GSE77379_c42b_invivo,GSE64262,GSE114012_rko,GSE114012_ht55,NA	GSE77379_c42b_invivo,GSE64262,GSE114012_rko,GSE114012_ht55,NA	-	FALSE	FALSE	FALSE
351	APP	11820	App	amyloid beta precursor protein	7	5	2	17	8	GSE57695,GSE77379_c42b_invitro,GSE77379_c42b_invivo,GSE77379_pc3_invitro,GSE77379_pc3_invivo,GSE64262,GSE114012_sw948,GSE114012_sw48,GSE114012_rko,GSE114012_ht55,GSE114012_hct15,GSE114012_dld1,GSE20611,GSE102483,GSE83142_bulk,GSE35947_jbv,GSE35947_j82	GSE57695,GSE114012_rko,GSE114012_dld1,GSE35947_jbv,GSE35947_j82	GSE20611,GSE102483	FALSE	FALSE	TRUE	TRUE																		960	CD44	-	-	CD44 molecule (Indian blood group)	4	4	0	4	4	GSE77379_pc3_invitro,GSE102483,GSE114012_sw48,GSE83142_bulk,NA	GSE77379_pc3_invitro,GSE102483,GSE114012_sw48,GSE83142_bulk,NA	-	FALSE	FALSE	TRUE
301	ANXA1	16952	Anxa1	annexin A1	3	3	0	3	2	GSE57695,GSE114012_sw948,GSE114012_rko	GSE57695,GSE114012_sw948,GSE114012_rko	-	FALSE	FALSE	TRUE	TRUE																		5360	PLTP	18830	Pltp	phospholipid transfer protein	4	4	0	4	4	GSE131890_3dvs3d,GSE112094,GSE57695,GSE35947_j82,NA	GSE131890_3dvs3d,GSE112094,GSE57695,GSE35947_j82,NA	-	FALSE	FALSE	TRUE
59	ACTA2	11475	Acta2	actin alpha 2, smooth muscle	4	3	1	4	3	GSE131890_2dvs3d,GSE112094,GSE114012_sw48,GSE114012_rko	GSE131890_2dvs3d,GSE114012_sw48,GSE114012_rko	GSE112094	FALSE	FALSE	TRUE	FALSE																		8992	ATP6V0E1	-	-	ATPase H+ transporting V0 subunit e1	3	3	0	3	2	GSE77379_pc3_invivo,GSE114012_sw948,GSE114012_ht55,NA	GSE77379_pc3_invivo,GSE114012_sw948,GSE114012_ht55,NA	-	FALSE	TRUE	FALSE
																																		10018	BCL2L11	12125	Bcl2l11	BCL2 like 11	3	3	0	3	2	GSE112094,GSE114012_sw948,GSE114012_rko,NA	GSE112094,GSE114012_sw948,GSE114012_rko,NA	-	FALSE	TRUE	FALSE
																																		1490	CTGF	14219	Ccn2	connective tissue growth factor	3	3	0	3	2	GSE131890_2dvs3d,GSE114012_sw48,GSE114012_ht55,NA	GSE131890_2dvs3d,GSE114012_sw48,GSE114012_ht55,NA	-	FALSE	FALSE	TRUE
																																		901	CCNG2	12452	Ccng2	cyclin G2	3	3	0	3	2	GSE112094,GSE114012_sw48,GSE114012_rko,NA	GSE112094,GSE114012_sw48,GSE114012_rko,NA	-	FALSE	FALSE	FALSE
																																		1543	CYP1A1	-	-	cytochrome P450 family 1 subfamily A member 1	3	3	0	3	2	GSE114012_sw48,GSE114012_ht55,GSE35947_j82,NA	GSE114012_sw48,GSE114012_ht55,GSE35947_j82,NA	-	FALSE	FALSE	TRUE
																																		1643	DDB2	-	-	damage specific DNA binding protein 2	3	3	0	3	2	GSE20611,GSE114012_sw48,GSE114012_rko,NA	GSE20611,GSE114012_sw48,GSE114012_rko,NA	-	FALSE	FALSE	FALSE
																																		780	DDR1	-	-	discoidin domain receptor tyrosine kinase 1	3	3	0	3	2	GSE114012_rko,GSE114012_dld1,GSE35947_jbv,NA	GSE114012_rko,GSE114012_dld1,GSE35947_jbv,NA	-	FALSE	FALSE	TRUE
																																		3958	LGALS3	16854	Lgals3	galectin 3	3	3	0	3	2	GSE57695,GSE114012_ht55,GSE114012_dld1,NA	GSE57695,GSE114012_ht55,GSE114012_dld1,NA	-	FALSE	FALSE	TRUE
																																		10912	GADD45G	23882	Gadd45g	growth arrest and DNA damage inducible gamma	3	3	0	3	2	GSE57695,GSE114012_sw948,GSE114012_sw48,NA	GSE57695,GSE114012_sw948,GSE114012_sw48,NA	-	FALSE	FALSE	FALSE
																																		8347	HIST1H2BC	-	-	histone cluster 1 H2B family member c	3	3	0	3	2	GSE77379_c42b_invivo,GSE114012_ht55,GSE114012_dld1,NA	GSE77379_c42b_invivo,GSE114012_ht55,GSE114012_dld1,NA	-	FALSE	FALSE	TRUE
																																		85236	HIST1H2BK	-	-	histone cluster 1 H2B family member k	3	3	0	3	2	GSE114012_rko,GSE114012_dld1,GSE83142_bulk,NA	GSE114012_rko,GSE114012_dld1,GSE83142_bulk,NA	-	FALSE	FALSE	TRUE
																																		3383	ICAM1	-	-	intercellular adhesion molecule 1	3	3	0	3	2	GSE114012_rko,GSE114012_dld1,GSE83142_bulk,NA	GSE114012_rko,GSE114012_dld1,GSE83142_bulk,NA	-	FALSE	FALSE	TRUE
																																		23338	JADE2	-	-	jade family PHD finger 2	3	3	0	3	2	GSE114012_ht55,GSE114012_dld1,GSE83142_singlecell,NA	GSE114012_ht55,GSE114012_dld1,GSE83142_singlecell,NA	-	FALSE	FALSE	TRUE
																																		8425	LTBP4	108075	Ltbp4	latent transforming growth factor beta binding protein 4	3	3	0	3	2	GSE131890_3dvs3d,GSE114012_rko,GSE114012_dld1,NA	GSE131890_3dvs3d,GSE114012_rko,GSE114012_dld1,NA	-	FALSE	FALSE	TRUE
																																		9961	MVP	-	-	major vault protein	3	3	0	3	2	GSE77379_c42b_invivo,GSE114012_rko,GSE114012_dld1,NA	GSE77379_c42b_invivo,GSE114012_rko,GSE114012_dld1,NA	-	FALSE	FALSE	TRUE
																																		81631	MAP1LC3B2///MAP1LC3B	67443	Map1lc3b	microtubule associated protein 1 light chain 3 beta 2	3	3	0	3	2	GSE112094,GSE114012_sw948,GSE114012_dld1,NA	GSE112094,GSE114012_sw948,GSE114012_dld1,NA	-	FALSE	TRUE	TRUE
																																		1397	-	68337	Crip2	cysteine rich protein 2	3	3	0	3	2	GSE131890_2dvs3d,GSE131890_3dvs3d,GSE57695,NA	GSE131890_2dvs3d,GSE131890_3dvs3d,GSE57695,NA	-	FALSE	FALSE	FALSE
																																		9462	RASAL2	-	-	RAS protein activator like 2	3	3	0	3	2	GSE20611,GSE114012_sw48,GSE114012_rko,NA	GSE20611,GSE114012_sw48,GSE114012_rko,NA	-	FALSE	FALSE	FALSE
																																		6590	SLPI	-	-	secretory leukocyte peptidase inhibitor	3	3	0	3	2	GSE114012_ht55,GSE114012_dld1,GSE35947_jbv,NA	GSE114012_ht55,GSE114012_dld1,GSE35947_jbv,NA	-	FALSE	FALSE	TRUE
																																		10580	SORBS1	20411	Sorbs1	sorbin and SH3 domain containing 1	3	3	0	3	2	GSE112094,GSE114012_sw948,GSE114012_ht55,NA	GSE112094,GSE114012_sw948,GSE114012_ht55,NA	-	FALSE	FALSE	FALSE
																																		7008	TEF	21685	Tef	TEF, PAR bZIP transcription factor	3	3	0	3	2	GSE112094,GSE114012_sw948,GSE114012_ht55,NA	GSE112094,GSE114012_sw948,GSE114012_ht55,NA	-	FALSE	FALSE	FALSE
																																		64393	ZMAT3	-	-	zinc finger matrin-type 3	3	3	0	3	2	GSE102483,GSE114012_sw48,GSE114012_rko,NA	GSE102483,GSE114012_sw48,GSE114012_rko,NA	-	FALSE	FALSE	FALSE
																																		51129	ANGPTL4	57875	Angptl4	angiopoietin like 4	3	3	0	3	3	GSE112094,GSE114012_ht55,GSE35947_j82,NA	GSE112094,GSE114012_ht55,GSE35947_j82,NA	-	FALSE	FALSE	TRUE
																																		360	AQP3	11828	Aqp3	aquaporin 3 (Gill blood group)	3	3	0	3	3	GSE112094,GSE64262,GSE114012_rko,NA	GSE112094,GSE64262,GSE114012_rko,NA	-	FALSE	FALSE	TRUE
																																		8553	BHLHE40	20893	Bhlhe40	basic helix-loop-helix family member e40	3	3	0	3	3	GSE112094,GSE102483,GSE114012_ht55,NA	GSE112094,GSE102483,GSE114012_ht55,NA	-	FALSE	FALSE	FALSE
																																		84699	CREB3L3	208677	Creb3l3	cAMP responsive element binding protein 3 like 3	3	3	0	3	3	GSE112094,GSE102483,GSE35947_j82,NA	GSE112094,GSE102483,GSE35947_j82,NA	-	FALSE	FALSE	FALSE
																																		6347	CCL2///CCL2	20296	Ccl2	C-C motif chemokine ligand 2	3	3	0	3	3	GSE112094,GSE57695,GSE102483,NA	GSE112094,GSE57695,GSE102483,NA	-	FALSE	FALSE	TRUE
																																		9451	EIF2AK3	13666	Eif2ak3	eukaryotic translation initiation factor 2 alpha kinase 3	3	3	0	3	3	GSE112094,GSE114012_sw948,GSE35947_jbv,NA	GSE112094,GSE114012_sw948,GSE35947_jbv,NA	-	FALSE	FALSE	TRUE
																																		10129	FRY	-	-	FRY microtubule binding protein	3	3	0	3	3	GSE102483,GSE114012_sw948,GSE83142_bulk,NA	GSE102483,GSE114012_sw948,GSE83142_bulk,NA	-	FALSE	FALSE	FALSE
																																		3488	IGFBP5	16011	Igfbp5	insulin like growth factor binding protein 5	3	3	0	3	3	GSE131890_3dvs3d,GSE112094,GSE20611,NA	GSE131890_3dvs3d,GSE112094,GSE20611,NA	-	FALSE	FALSE	TRUE
																																		3108	HLA-DMA	14998	H2-DMa	major histocompatibility complex, class II, DM alpha	3	3	0	3	3	GSE131890_3dvs3d,GSE57695,GSE114012_rko,NA	GSE131890_3dvs3d,GSE57695,GSE114012_rko,NA	-	FALSE	FALSE	FALSE
																																		4320	MMP11	17385	Mmp11	matrix metallopeptidase 11	3	3	0	3	3	GSE112094,GSE20611,GSE83142_bulk,NA	GSE112094,GSE20611,GSE83142_bulk,NA	-	FALSE	FALSE	TRUE
																																		57326	PBXIP1	229534	Pbxip1	PBX homeobox interacting protein 1	3	3	0	3	3	GSE112094,GSE77379_pc3_invivo,GSE114012_dld1,NA	GSE112094,GSE77379_pc3_invivo,GSE114012_dld1,NA	-	FALSE	FALSE	FALSE
																																		5802	PTPRS	19280	Ptprs	protein tyrosine phosphatase, receptor type S	3	3	0	3	3	GSE131890_2dvs3d,GSE112094,GSE35947_j82,NA	GSE131890_2dvs3d,GSE112094,GSE35947_j82,NA	-	FALSE	FALSE	TRUE
																																		6662	SOX9	20682	Sox9	SRY-box 9	3	3	0	3	3	GSE131890_2dvs3d,GSE57695,GSE114012_rko,NA	GSE131890_2dvs3d,GSE57695,GSE114012_rko,NA	-	FALSE	FALSE	TRUE
																																		1831	TSC22D3	14605	Tsc22d3	TSC22 domain family member 3	3	3	0	3	3	GSE112094,GSE114012_ht55,GSE35947_jbv,NA	GSE112094,GSE114012_ht55,GSE35947_jbv,NA	-	FALSE	FALSE	FALSE
																																		7277	TUBA4A	-	-	tubulin alpha 4a	3	3	0	3	3	GSE77379_pc3_invitro,GSE114012_ht55,GSE83142_bulk,NA	GSE77379_pc3_invitro,GSE114012_ht55,GSE83142_bulk,NA	-	FALSE	FALSE	TRUE
[truncated: 1 more columns]
