# Supplementary material for: Transcriptional landscape of cellular networks reveal interactions driving the dormancy mechanisms in cancer
Source: Sci Rep. 2021 Aug 4;11:15806. doi: 10.1038/s41598-021-94005-x (PMC8339123; doi:10.1038/s41598-021-94005-x)
Supplement: Supplementary file 4 — Supplementary Table 5. [file 41598_2021_94005_MOESM4_ESM.xlsx]

## Sheet: Supplementary Table 4
Supplementary Table S5: Genes not found in genome-wide PPI network
Human							Mouse
Entrez ID	Gene Symbol	Score (total: 17)	Dormancy gene?	Autophagy gene?	ECM gene?	Cell Cycle gene?	Entrez ID	Gene Symbol	Score (total: 4)	Dormancy gene?	Autophagy gene?	ECM gene?	Cell Cycle gene?
79815	NIPAL2	7	FALSE	FALSE	FALSE	FALSE	53313	Atp2a3	4	FALSE	FALSE	FALSE	FALSE
60526	LDAH	7	FALSE	FALSE	FALSE	FALSE	30955	Pik3cg	4	FALSE	FALSE	FALSE	FALSE
100507246	SNHG16	7	FALSE	FALSE	FALSE	FALSE	11305	Abca2	4	FALSE	FALSE	FALSE	FALSE
85315	PAQR8	7	FALSE	FALSE	FALSE	FALSE	13197	Gadd45a	4	FALSE	FALSE	FALSE	TRUE
84798	C19orf48	7	FALSE	FALSE	FALSE	FALSE	77938	Fam53b	4	FALSE	FALSE	FALSE	FALSE
54842	MFSD6	7	FALSE	FALSE	FALSE	FALSE	14456	Gas6	4	FALSE	FALSE	FALSE	FALSE
92579	G6PC3	7	FALSE	FALSE	FALSE	FALSE	68818	Zfand2b	3	FALSE	FALSE	FALSE	FALSE
3128	HLA-DRB6	6	FALSE	FALSE	FALSE	FALSE	227333	Dgkd	3	FALSE	FALSE	FALSE	FALSE
57567	ZNF319	6	FALSE	FALSE	FALSE	FALSE	226691	Ifi207	3	FALSE	FALSE	FALSE	FALSE
100533105	C8orf44-SGK3	6	FALSE	FALSE	FALSE	FALSE	57319	Smpdl3a	3	FALSE	FALSE	FALSE	FALSE
643641	ZNF862	6	FALSE	FALSE	FALSE	FALSE	103140	Gstt3	3	FALSE	FALSE	FALSE	FALSE
79819	WDR78	6	FALSE	FALSE	FALSE	FALSE	14872	Gstt2	3	FALSE	FALSE	FALSE	FALSE
90634	N4BP2L1	6	FALSE	FALSE	FALSE	FALSE	71712	Dram1	3	FALSE	TRUE	FALSE	FALSE
548645	DNAJC25	6	FALSE	FALSE	FALSE	FALSE	75219	Dusp18	3	FALSE	FALSE	FALSE	FALSE
123606	NIPA1	6	FALSE	FALSE	FALSE	FALSE	20556	Slfn2	3	FALSE	FALSE	FALSE	FALSE
138050	HGSNAT	6	FALSE	FALSE	FALSE	FALSE	17534	Mrc2	3	FALSE	FALSE	FALSE	FALSE
388796	SNHG17	6	FALSE	FALSE	FALSE	FALSE	111241	Hmga1b	3	FALSE	FALSE	FALSE	FALSE
64078	SLC28A3	6	FALSE	FALSE	FALSE	FALSE	217695	Zfyve1	3	FALSE	TRUE	FALSE	FALSE
10230	NBR2	6	FALSE	FALSE	FALSE	FALSE	76933	Ifi27l2a	3	FALSE	FALSE	FALSE	FALSE
148229	ATP8B3	6	FALSE	FALSE	FALSE	FALSE	50708	H1f2	3	FALSE	FALSE	FALSE	FALSE
10669	CGREF1	6	FALSE	FALSE	TRUE	TRUE	70078	Nol7	3	FALSE	FALSE	FALSE	FALSE
81031	SLC2A10	6	FALSE	FALSE	FALSE	FALSE	72061	Aopep	3	FALSE	FALSE	FALSE	FALSE
340485	ACER2	6	FALSE	FALSE	FALSE	FALSE	75507	Pou5f2	3	FALSE	FALSE	FALSE	FALSE
3119	HLA-DQB1	5	FALSE	FALSE	FALSE	FALSE	622402	Akr1c12	3	FALSE	FALSE	FALSE	FALSE
22835	ZFP30	5	FALSE	FALSE	FALSE	FALSE	26401	Map3k1	3	FALSE	FALSE	FALSE	TRUE
79007	DBNDD1	5	FALSE	FALSE	FALSE	FALSE	319955	Ercc6	3	FALSE	FALSE	FALSE	TRUE
284371	ZNF841	5	FALSE	FALSE	FALSE	FALSE	13587	Ear2	3	FALSE	FALSE	FALSE	FALSE
51063	CALHM2	5	FALSE	FALSE	FALSE	FALSE	213469	Lgi3	3	FALSE	FALSE	FALSE	FALSE
91860	CALML4	5	FALSE	FALSE	FALSE	TRUE	56794	Hacl1	3	FALSE	FALSE	FALSE	FALSE
100131187	TSTD1	5	FALSE	FALSE	FALSE	FALSE	105853	Mal2	3	FALSE	FALSE	FALSE	FALSE
56127	PCDHB9	5	FALSE	FALSE	FALSE	FALSE	72318	Cyth4	3	FALSE	FALSE	FALSE	FALSE
93081	TEX30	5	FALSE	FALSE	FALSE	FALSE	78733	Troap	3	FALSE	FALSE	FALSE	FALSE
3201	HOXA4	5	FALSE	FALSE	FALSE	FALSE	20442	St3gal1	3	FALSE	FALSE	FALSE	FALSE
196394	AMN1	5	FALSE	FALSE	FALSE	FALSE	70028	Dop1b	3	FALSE	FALSE	FALSE	FALSE
375287	RBM43	5	FALSE	FALSE	FALSE	FALSE	14729	Gp5	3	FALSE	FALSE	FALSE	FALSE
414	ARSD	5	FALSE	FALSE	FALSE	FALSE	77128	Crebrf	3	FALSE	FALSE	FALSE	FALSE
55089	SLC38A4	5	FALSE	FALSE	FALSE	FALSE	442827	Rab44	3	FALSE	FALSE	FALSE	FALSE
402778	IFITM10	5	FALSE	FALSE	FALSE	FALSE	224836	Usp49	3	FALSE	FALSE	FALSE	FALSE
399818	EEF1AKMT2	5	FALSE	FALSE	FALSE	FALSE	13733	Adgre1	3	FALSE	FALSE	FALSE	FALSE
83959	SLC4A11	5	FALSE	FALSE	FALSE	FALSE	77889	Lbh	3	FALSE	FALSE	FALSE	FALSE
118491	CFAP70	5	FALSE	FALSE	TRUE	FALSE	20463	Cox7a2l	3	FALSE	FALSE	FALSE	FALSE
100529144	CORO7-PAM16	5	FALSE	FALSE	FALSE	FALSE	74481	Batf2	3	FALSE	FALSE	FALSE	FALSE
201229	LYRM9	5	FALSE	FALSE	FALSE	FALSE	26412	Map4k2	3	FALSE	FALSE	FALSE	TRUE
134429	STARD4	5	FALSE	FALSE	FALSE	FALSE	108995	Tbc1d10c	3	FALSE	FALSE	FALSE	FALSE
80853	KDM7A	5	FALSE	FALSE	FALSE	FALSE	16169	Il15ra	3	FALSE	FALSE	FALSE	FALSE
221393	ADGRF4	5	FALSE	FALSE	FALSE	FALSE	98952	Fam102a	3	FALSE	FALSE	FALSE	FALSE
284129	SLC26A11	5	FALSE	FALSE	TRUE	FALSE	27387	Sh2d3c	3	FALSE	FALSE	FALSE	FALSE
728661	SLC35E2B	5	FALSE	FALSE	FALSE	FALSE	76051	Ganc	3	FALSE	FALSE	FALSE	FALSE
84879	MFSD2A	5	FALSE	FALSE	FALSE	FALSE	111368	Prn	3	FALSE	FALSE	FALSE	FALSE
100505783	OSER1-DT	5	FALSE	FALSE	FALSE	FALSE	18347	Olfr48	3	FALSE	FALSE	FALSE	FALSE
126068	ZNF441	5	FALSE	FALSE	FALSE	FALSE	13684	Eif4e	3	FALSE	FALSE	FALSE	TRUE
105372824	LOC105372824	5	FALSE	FALSE	FALSE	FALSE	20148	Dhrs3	3	FALSE	FALSE	FALSE	FALSE
64598	MOSPD3	5	FALSE	FALSE	FALSE	FALSE	67422	Dhdds	3	FALSE	FALSE	FALSE	FALSE
101927125	ELFN1-AS1	5	FALSE	FALSE	FALSE	FALSE	230895	Vps13d	3	FALSE	TRUE	FALSE	FALSE
339456	TMEM52	5	FALSE	FALSE	FALSE	FALSE	80751	Rnf34	3	FALSE	FALSE	FALSE	FALSE
4537	ND3	5	FALSE	FALSE	FALSE	FALSE	11938	Atp2a2	3	FALSE	FALSE	FALSE	FALSE
93432	MGAM2	5	FALSE	FALSE	FALSE	FALSE	71900	Tmem106b	3	FALSE	FALSE	FALSE	FALSE
388341	LRRC75A	5	FALSE	FALSE	FALSE	FALSE	171095	Il17rc	3	FALSE	FALSE	FALSE	FALSE
102723407	LOC102723407	5	FALSE	FALSE	FALSE	FALSE	14794	Spsb2	3	FALSE	FALSE	FALSE	FALSE
23508	TTC9	5	FALSE	FALSE	FALSE	FALSE	22317	Vamp1	3	FALSE	FALSE	FALSE	FALSE
28407	IGHV3-75	5	FALSE	FALSE	FALSE	FALSE	209086	Samd9l	3	FALSE	FALSE	FALSE	FALSE
170679	PSORS1C1	5	FALSE	FALSE	FALSE	FALSE	338523	Kdm7a	3	FALSE	FALSE	FALSE	FALSE
9037	SEMA5A	5	FALSE	FALSE	TRUE	FALSE	243382	Ppm1k	3	FALSE	FALSE	FALSE	FALSE
3495	IGHD	5	FALSE	FALSE	FALSE	FALSE	60504	Il21r	3	FALSE	FALSE	FALSE	FALSE
389432	SAMD5	5	FALSE	FALSE	FALSE	FALSE	243853	Fkrp	3	FALSE	FALSE	FALSE	FALSE
6781	STC1	4	FALSE	FALSE	TRUE	FALSE	233204	Tbc1d17	3	FALSE	TRUE	FALSE	FALSE
342892	ZNF850	4	FALSE	FALSE	FALSE	FALSE	101488	Slco2b1	3	FALSE	FALSE	FALSE	FALSE
80039	FAM106A	4	FALSE	FALSE	FALSE	FALSE	20399	Sh2b1	3	FALSE	FALSE	FALSE	TRUE
92270	ATP6AP1L	4	FALSE	FALSE	FALSE	FALSE	211135	D130040H23Rik	3	FALSE	FALSE	FALSE	FALSE
404217	CTXN1	4	FALSE	FALSE	FALSE	FALSE	66929	Asf1b	3	FALSE	FALSE	FALSE	FALSE
115330	GPR146	4	FALSE	FALSE	FALSE	FALSE	21771	Utp4	3	FALSE	FALSE	FALSE	FALSE
30061	SLC40A1	4	FALSE	FALSE	FALSE	FALSE	71607	Snx20	3	FALSE	FALSE	FALSE	FALSE
51480	VCX2	4	FALSE	FALSE	FALSE	FALSE	75316	Taf1d	3	FALSE	FALSE	FALSE	FALSE
171391	LOC171391	4	FALSE	FALSE	FALSE	FALSE	18985	Pou2af1	3	FALSE	FALSE	FALSE	FALSE
58489	ABHD17C	4	FALSE	FALSE	FALSE	FALSE	13036	Ctsh	3	FALSE	FALSE	FALSE	FALSE
55733	HHAT	4	FALSE	FALSE	FALSE	FALSE	108153	Adamts7	3	FALSE	FALSE	FALSE	FALSE
51301	GCNT4	4	FALSE	FALSE	FALSE	FALSE	102632	Acad11	3	FALSE	FALSE	FALSE	FALSE
83999	KREMEN1	4	FALSE	FALSE	FALSE	FALSE	16439	Itpr2	3	FALSE	FALSE	FALSE	FALSE
440567	UQCRHL	4	FALSE	FALSE	FALSE	FALSE	57278	Bcam	3	FALSE	FALSE	TRUE	FALSE
1497	CTNS	4	FALSE	FALSE	TRUE	FALSE	12654	Chil1	3	FALSE	FALSE	FALSE	FALSE
80736	SLC44A4	4	FALSE	FALSE	TRUE	FALSE	225995	D030056L22Rik	3	FALSE	FALSE	FALSE	FALSE
129787	TMEM18	4	FALSE	FALSE	FALSE	FALSE	64058	Perp	3	FALSE	FALSE	FALSE	FALSE
195828	ZNF367	4	FALSE	FALSE	FALSE	FALSE	27403	Abca7	3	FALSE	FALSE	FALSE	FALSE
80862	ZNRD1ASP	4	FALSE	FALSE	FALSE	FALSE	105841	Dennd3	3	FALSE	FALSE	FALSE	FALSE
5281	PIGF	4	FALSE	FALSE	FALSE	FALSE	106369	Ypel1	3	FALSE	FALSE	FALSE	FALSE
400986	ANKRD36C	4	FALSE	FALSE	FALSE	FALSE	16180	Il1rap	3	FALSE	FALSE	FALSE	FALSE
124989	EFCAB13	4	FALSE	FALSE	FALSE	FALSE	21452	Tcn2	3	FALSE	FALSE	FALSE	FALSE
53827	FXYD5	4	FALSE	FALSE	FALSE	FALSE	216961	Coro6	3	FALSE	FALSE	FALSE	FALSE
10501	SEMA6B	4	FALSE	FALSE	TRUE	FALSE	242409	Tmem8b	3	FALSE	FALSE	FALSE	FALSE
129293	TRABD2A	4	FALSE	FALSE	FALSE	FALSE	100340	Smpdl3b	3	FALSE	FALSE	FALSE	FALSE
400941	LINC00487	4	FALSE	FALSE	FALSE	FALSE	16176	Il1b	3	FALSE	FALSE	FALSE	TRUE
107080638	TBC1D7-LOC100130357	4	FALSE	FALSE	FALSE	FALSE	22403	Ccn5	3	FALSE	FALSE	TRUE	FALSE
55160	ARHGEF10L	4	FALSE	FALSE	FALSE	FALSE	98711	Rdh10	2	FALSE	FALSE	FALSE	FALSE
91316	GUSBP11	4	FALSE	FALSE	FALSE	FALSE	21419	Tfap2b	2	FALSE	FALSE	FALSE	FALSE
100125556	FAM86JP	4	FALSE	FALSE	FALSE	FALSE	50785	Hs6st1	2	FALSE	FALSE	FALSE	FALSE
101059953	NPIPA8	4	FALSE	FALSE	FALSE	FALSE	108657	Rnpepl1	2	FALSE	FALSE	FALSE	FALSE
101059938	NPIPA7	4	FALSE	FALSE	FALSE	FALSE	108900	Fam72a	2	FALSE	FALSE	FALSE	FALSE
284023	RNF227	4	FALSE	FALSE	FALSE	FALSE	75605	Kdm5b	2	FALSE	FALSE	FALSE	FALSE
727866	FAM156B	4	FALSE	FALSE	FALSE	FALSE	66241	Tmem9	2	FALSE	FALSE	FALSE	FALSE
161394	SAMD15	4	FALSE	FALSE	FALSE	FALSE	71740	Nectin4	2	FALSE	FALSE	FALSE	FALSE
54522	ANKRD16	4	FALSE	FALSE	FALSE	FALSE	320404	Itpkb	2	FALSE	FALSE	FALSE	FALSE
100132247	NPIPB5	4	FALSE	FALSE	FALSE	FALSE	72568	Lin9	2	FALSE	FALSE	FALSE	TRUE
392490	FLJ44635	4	FALSE	FALSE	FALSE	FALSE	226977	Actr1b	2	FALSE	FALSE	FALSE	TRUE
440957	SMIM4	4	FALSE	FALSE	FALSE	FALSE	72050	Poglut2	2	FALSE	FALSE	FALSE	FALSE
10893	MMP24	4	FALSE	FALSE	TRUE	FALSE	53945	Slc40a1	2	FALSE	FALSE	FALSE	FALSE
79630	C1orf54	4	FALSE	FALSE	TRUE	FALSE	74013	Rftn2	2	FALSE	FALSE	FALSE	FALSE
1955	MEGF9	4	FALSE	FALSE	TRUE	FALSE	69171	Cnppd1	2	FALSE	FALSE	FALSE	TRUE
730013	ABCC6P2	4	FALSE	FALSE	FALSE	FALSE	210356	Nckap5	2	FALSE	FALSE	FALSE	FALSE
3274	HRH2	4	FALSE	FALSE	FALSE	FALSE	381290	Atp2b4	2	FALSE	FALSE	FALSE	TRUE
374918	IGFL1	4	FALSE	FALSE	TRUE	FALSE	329252	Lgr6	2	FALSE	FALSE	TRUE	FALSE
100379661	GRIK1-AS2	4	FALSE	FALSE	FALSE	FALSE	19731	Rgl1	2	FALSE	FALSE	FALSE	FALSE
122773	KLHDC1	4	FALSE	FALSE	FALSE	FALSE	381306	BC055324	2	FALSE	FALSE	FALSE	FALSE
3137	HLA-J	4	FALSE	FALSE	FALSE	FALSE	66977	Nuf2	2	FALSE	FALSE	FALSE	TRUE
153768	PRELID2	4	FALSE	FALSE	FALSE	FALSE	11566	Adss	2	FALSE	FALSE	FALSE	FALSE
79144	PPDPF	4	FALSE	FALSE	FALSE	FALSE	68972	Tatdn3	2	FALSE	FALSE	FALSE	FALSE
93129	ORAI3	4	FALSE	FALSE	FALSE	FALSE	14373	G0s2	2	FALSE	FALSE	FALSE	FALSE
146198	ZFP90	4	FALSE	FALSE	FALSE	FALSE	66848	Fuca2	2	FALSE	FALSE	FALSE	FALSE
100288142	NBPF20	4	FALSE	FALSE	FALSE	FALSE	72480	Tspyl4	2	FALSE	FALSE	FALSE	FALSE
161145	TMEM229B	4	FALSE	FALSE	FALSE	FALSE	20509	Slc19a1	2	FALSE	FALSE	FALSE	FALSE
127845	GOLT1A	4	FALSE	FALSE	FALSE	FALSE	66043	Atp5d	2	FALSE	FALSE	FALSE	FALSE
202500	TCTE1	4	FALSE	FALSE	FALSE	FALSE	69736	Nup37	2	FALSE	FALSE	FALSE	TRUE
2630	GBAP1	4	FALSE	FALSE	FALSE	FALSE	382406	Poc1b	2	FALSE	FALSE	FALSE	FALSE
93953	GCNA	4	FALSE	FALSE	FALSE	FALSE	627488	Gm6763	2	FALSE	FALSE	FALSE	FALSE
84698	CAPS2	4	FALSE	FALSE	FALSE	FALSE	407790	Ndufa4l2	2	FALSE	FALSE	FALSE	FALSE
196951	FAM227B	4	FALSE	FALSE	FALSE	FALSE	19683	Rdh16	2	FALSE	FALSE	FALSE	FALSE
84513	PLPP5	4	FALSE	FALSE	FALSE	FALSE	74330	Dnajc14	2	FALSE	FALSE	FALSE	FALSE
389072	PLEKHM3	4	FALSE	FALSE	FALSE	FALSE	17155	Man1a	2	FALSE	FALSE	FALSE	FALSE
54567	DLL4	4	FALSE	FALSE	FALSE	FALSE	74747	Ddit4	2	FALSE	FALSE	FALSE	FALSE
285755	PPIL6	4	FALSE	FALSE	FALSE	FALSE	13688	Eif4ebp2	2	FALSE	FALSE	FALSE	FALSE
57570	TRMT5	4	FALSE	FALSE	FALSE	FALSE	192734	Lrrc75b	2	FALSE	FALSE	FALSE	FALSE
51161	C3orf18	4	FALSE	FALSE	FALSE	FALSE	102640500	Gm7138	2	FALSE	FALSE	FALSE	FALSE
100506965	PWAR6	4	FALSE	FALSE	FALSE	FALSE	66548	Adamtsl5	2	FALSE	FALSE	TRUE	FALSE
26996	GPR160	4	FALSE	FALSE	FALSE	FALSE	209047	Gipc3	2	FALSE	FALSE	FALSE	FALSE
147968	CAPN12	4	FALSE	FALSE	FALSE	FALSE	237411	Zfp938	2	FALSE	FALSE	FALSE	FALSE
161176	SYNE3	4	FALSE	FALSE	FALSE	FALSE	544717	1190007I07Rik	2	FALSE	FALSE	FALSE	FALSE
201625	DNAH12	4	FALSE	FALSE	FALSE	FALSE	66687	Tbc1d15	2	FALSE	FALSE	FALSE	FALSE
10404	CPQ	4	FALSE	FALSE	TRUE	FALSE	16326	Inhbe	2	FALSE	FALSE	FALSE	FALSE
113622	ADPRHL1	4	FALSE	FALSE	FALSE	FALSE	19058	Ppp3r1	2	FALSE	FALSE	FALSE	FALSE
388165	UBE2Q2P1	4	FALSE	FALSE	FALSE	FALSE	216635	Hbq1a	2	FALSE	FALSE	FALSE	FALSE
266977	ADGRF1	4	FALSE	FALSE	TRUE	FALSE	320116	Fndc9	2	FALSE	FALSE	FALSE	FALSE
5367	PMCH	4	FALSE	FALSE	TRUE	FALSE	258463	Olfr1393	2	FALSE	FALSE	FALSE	FALSE
147699	PPM1N	4	FALSE	FALSE	FALSE	FALSE	404336	Olfr1380	2	FALSE	FALSE	FALSE	FALSE
27286	SRPX2	4	FALSE	FALSE	TRUE	FALSE	108072	Grm6	2	FALSE	FALSE	FALSE	FALSE
140803	TRPM6	4	FALSE	FALSE	FALSE	FALSE	52626	Cdkn2aipnl	2	FALSE	FALSE	FALSE	FALSE
7940	LST1	4	FALSE	FALSE	FALSE	FALSE	11670	Aldh3a1	2	FALSE	FALSE	FALSE	FALSE
10154	PLXNC1	4	FALSE	FALSE	FALSE	FALSE	22368	Trpv2	2	FALSE	FALSE	FALSE	FALSE
81621	KAZALD1	4	FALSE	FALSE	TRUE	FALSE	18858	Pmp22	2	FALSE	TRUE	TRUE	TRUE
56985	ADPRM	4	FALSE	FALSE	FALSE	FALSE	69215	Sat2	2	FALSE	FALSE	FALSE	FALSE
2329	FMO4	4	FALSE	FALSE	FALSE	FALSE	432582	Ccdc92b	2	FALSE	FALSE	FALSE	FALSE
107987373	LOC107987373	4	FALSE	FALSE	FALSE	FALSE	103743	Tmem98	2	FALSE	FALSE	FALSE	FALSE
101928000	LOC101928000	4	FALSE	FALSE	FALSE	FALSE	20558	Slfn4	2	FALSE	FALSE	FALSE	FALSE
80235	PIGZ	4	FALSE	FALSE	FALSE	FALSE	20850	Stat5a	2	FALSE	FALSE	FALSE	FALSE
54492	NEURL1B	4	FALSE	FALSE	FALSE	FALSE	72053	Tmub2	2	FALSE	FALSE	FALSE	FALSE
127262	TPRG1L	4	FALSE	FALSE	TRUE	FALSE	117160	Ttyh2	2	FALSE	FALSE	FALSE	FALSE
85407	NKD1	4	FALSE	FALSE	FALSE	FALSE	268512	Slc26a11	2	FALSE	FALSE	FALSE	FALSE
387509	GPR153	4	FALSE	FALSE	FALSE	FALSE	208501	Ndufaf8	2	FALSE	FALSE	FALSE	FALSE
730102	CRYZL2P	4	FALSE	FALSE	FALSE	FALSE	67608	Narf	2	FALSE	FALSE	FALSE	FALSE
5652	PRSS8	4	FALSE	FALSE	TRUE	FALSE	70385	Spdl1	2	FALSE	FALSE	FALSE	TRUE
101410538	MMP24OS	4	FALSE	FALSE	FALSE	FALSE	14923	Guk1	2	FALSE	FALSE	FALSE	FALSE
28955	DEXI	4	FALSE	FALSE	FALSE	FALSE	246782	Atpaf2	2	FALSE	FALSE	FALSE	FALSE
283232	TMEM80	4	FALSE	FALSE	FALSE	FALSE	20425	Shmt1	2	FALSE	FALSE	FALSE	FALSE
255809	C19orf38	4	FALSE	FALSE	FALSE	FALSE	216858	Kctd11	2	FALSE	FALSE	FALSE	FALSE
9834	FAM30A	4	FALSE	FALSE	FALSE	FALSE	83429	Ctns	2	FALSE	FALSE	FALSE	FALSE
7483	WNT9A	4	FALSE	FALSE	TRUE	TRUE	69071	Tmem97	2	FALSE	FALSE	FALSE	FALSE
79772	MCTP1	4	FALSE	FALSE	FALSE	FALSE	76408	Abcc3	2	FALSE	FALSE	FALSE	FALSE
285958	SNHG15	4	FALSE	FALSE	FALSE	FALSE	66610	Abi3	2	FALSE	FALSE	FALSE	FALSE
64122	FN3K	4	FALSE	FALSE	FALSE	FALSE	18023	Nfe2l1	2	FALSE	FALSE	FALSE	TRUE
92806	CENPBD1	4	FALSE	FALSE	FALSE	FALSE	217166	Nr1d1	2	FALSE	FALSE	FALSE	FALSE
100288175	LOC100288175	4	FALSE	FALSE	FALSE	FALSE	20851	Stat5b	2	FALSE	FALSE	FALSE	FALSE
54854	FAM83E	4	FALSE	FALSE	FALSE	FALSE	21763	Tex2	2	FALSE	FALSE	FALSE	FALSE
26780	SNORA68	4	FALSE	FALSE	FALSE	FALSE	52639	Wipi1	2	FALSE	TRUE	FALSE	FALSE
313	AOAH	4	FALSE	FALSE	TRUE	FALSE	11430	Acox1	2	FALSE	FALSE	FALSE	FALSE
54626	HES2	4	FALSE	FALSE	FALSE	FALSE	21858	Timp2	2	FALSE	FALSE	TRUE	TRUE
2825	GPR1	4	FALSE	FALSE	FALSE	FALSE	77583	Notum	2	FALSE	FALSE	FALSE	FALSE
65998	C11orf95	4	FALSE	FALSE	FALSE	FALSE	76820	Fam49a	2	FALSE	FALSE	FALSE	FALSE
5157	PDGFRL	4	FALSE	FALSE	TRUE	FALSE	67452	Pnpla8	2	FALSE	FALSE	FALSE	FALSE
2852	GPER1	4	FALSE	FALSE	FALSE	TRUE	54604	Pcnx	2	FALSE	FALSE	FALSE	FALSE
5051	PAFAH2	4	FALSE	FALSE	FALSE	FALSE	52708	Zfp410	2	FALSE	FALSE	FALSE	FALSE
2979	GUCA1B	4	FALSE	FALSE	FALSE	FALSE	104884	Tdp1	2	FALSE	FALSE	FALSE	FALSE
25992	SNED1	4	FALSE	FALSE	TRUE	FALSE	214305	Hhipl1	2	FALSE	FALSE	FALSE	FALSE
100128338	FAM83H-AS1	4	FALSE	FALSE	FALSE	FALSE	209334	Gen1	2	FALSE	FALSE	FALSE	TRUE
124976	SPNS2	4	FALSE	FALSE	FALSE	FALSE	217653	Mis18bp1	2	FALSE	FALSE	FALSE	TRUE
100534012	TNFAIP8L2-SCNM1	4	FALSE	FALSE	FALSE	FALSE	18974	Pole2	2	FALSE	FALSE	FALSE	FALSE
147111	NOTUM	4	FALSE	FALSE	TRUE	FALSE	26932	Ppp2r5e	2	FALSE	FALSE	FALSE	FALSE
85012	TCEAL3	4	FALSE	FALSE	FALSE	FALSE	53612	Vti1b	2	FALSE	FALSE	FALSE	FALSE
170487	ACTL10	4	FALSE	FALSE	FALSE	FALSE	68497	Arel1	2	FALSE	FALSE	FALSE	FALSE
124402	UBALD1	4	FALSE	FALSE	FALSE	FALSE	74413	Tc2n	2	FALSE	FALSE	FALSE	FALSE
55076	TMEM45A	3	FALSE	FALSE	FALSE	FALSE	217837	Itpk1	2	FALSE	FALSE	FALSE	FALSE
440104	TMEM198B	3	FALSE	FALSE	FALSE	FALSE	67236	Cinp	2	FALSE	FALSE	FALSE	TRUE
100129396	FAM106C	3	FALSE	FALSE	FALSE	FALSE	71963	Cdca4	2	FALSE	FALSE	FALSE	FALSE
574506	MIR503	3	FALSE	FALSE	FALSE	FALSE	56696	Gpr132	2	FALSE	FALSE	FALSE	TRUE
222962	SLC29A4	3	FALSE	FALSE	FALSE	FALSE	66174	Nudt14	2	FALSE	FALSE	FALSE	FALSE
100526694	MSANTD3-TMEFF1	3	FALSE	FALSE	FALSE	FALSE	11607	Agtr1a	2	FALSE	FALSE	FALSE	FALSE
4053	LTBP2	3	FALSE	FALSE	TRUE	FALSE	20706	Serpinb9b	2	FALSE	FALSE	FALSE	FALSE
102723547	CSAG2	3	FALSE	FALSE	FALSE	FALSE	282663	Serpinb1b	2	FALSE	FALSE	FALSE	FALSE
653308	ASAH2B	3	FALSE	FALSE	TRUE	FALSE	268706	Slc38a9	2	FALSE	FALSE	FALSE	FALSE
100528062	ARMCX5-GPRASP2	3	FALSE	FALSE	FALSE	FALSE	83924	Gpr137b	2	FALSE	FALSE	FALSE	FALSE
100288695	LIMS4	3	FALSE	FALSE	FALSE	FALSE	319182	H2bc9	2	FALSE	FALSE	FALSE	FALSE
80833	APOL3	3	FALSE	FALSE	TRUE	FALSE	319164	H2ac6	2	FALSE	FALSE	FALSE	FALSE
100506930	LINC00665	3	FALSE	FALSE	FALSE	FALSE	19113	Prl7a1	2	FALSE	FALSE	FALSE	FALSE
27239	GPR162	3	FALSE	FALSE	FALSE	FALSE	66143	Eef1e1	2	FALSE	FALSE	FALSE	FALSE
83604	TMEM47	3	FALSE	FALSE	FALSE	FALSE	218294	Cdc14b	2	FALSE	FALSE	FALSE	FALSE
387590	TPTEP1	3	FALSE	FALSE	FALSE	FALSE	238692	Zfp874a	2	FALSE	FALSE	FALSE	FALSE
442582	STAG3L2	3	FALSE	FALSE	FALSE	FALSE	67486	Polr3g	2	FALSE	FALSE	FALSE	FALSE
645784	ANKRD36BP2	3	FALSE	FALSE	FALSE	FALSE	14063	F2rl1	2	FALSE	FALSE	FALSE	FALSE
653820	FAM72B	3	FALSE	FALSE	FALSE	FALSE	100861753	Gm21188	2	FALSE	FALSE	FALSE	FALSE
10186	LHFPL6	3	FALSE	FALSE	FALSE	FALSE	545007	Gm5796	2	FALSE	FALSE	FALSE	FALSE
57724	EPG5	3	FALSE	TRUE	FALSE	FALSE	71704	Arhgef3	2	FALSE	FALSE	FALSE	FALSE
5369	PMCHL1	3	FALSE	FALSE	FALSE	FALSE	105450	Mmrn2	2	FALSE	FALSE	TRUE	FALSE
10638	SPHAR	3	FALSE	FALSE	FALSE	FALSE	638262	Gm7233	2	FALSE	FALSE	FALSE	FALSE
642236	FRG1JP	3	FALSE	FALSE	FALSE	FALSE	58809	Rnase4	2	FALSE	FALSE	FALSE	FALSE
221442	ADCY10P1	3	FALSE	FALSE	FALSE	FALSE	105501	Abhd4	2	FALSE	FALSE	FALSE	FALSE
253018	HCG27	3	FALSE	FALSE	FALSE	FALSE	28199	Dcaf11	2	FALSE	FALSE	FALSE	FALSE
283991	UBALD2	3	FALSE	FALSE	FALSE	FALSE	69008	Cab39l	2	FALSE	FALSE	FALSE	FALSE
124491	TMEM170A	3	FALSE	FALSE	FALSE	FALSE	77744	Bora	2	FALSE	FALSE	FALSE	TRUE
677811	SNORA28	3	FALSE	FALSE	FALSE	FALSE	69634	Clybl	2	FALSE	FALSE	FALSE	FALSE
7626	ZNF75D	3	FALSE	FALSE	FALSE	FALSE	108168176	Gm10338	2	FALSE	FALSE	FALSE	FALSE
90592	ZNF700	3	FALSE	FALSE	FALSE	FALSE	432825	Gm5458	2	FALSE	FALSE	FALSE	FALSE
57863	CADM3	3	FALSE	FALSE	FALSE	FALSE	50527	Ero1l	2	FALSE	FALSE	TRUE	FALSE
541578	EOLA2	3	FALSE	FALSE	FALSE	FALSE	76338	Rab2b	2	FALSE	FALSE	FALSE	FALSE
57135	DAZ4	3	FALSE	FALSE	FALSE	FALSE	67881	Mdp1	2	FALSE	FALSE	FALSE	FALSE
57055	DAZ2	3	FALSE	FALSE	FALSE	FALSE	14942	Gzme	2	FALSE	FALSE	FALSE	FALSE
57054	DAZ3	3	FALSE	FALSE	FALSE	FALSE	71988	Esco2	2	FALSE	FALSE	FALSE	TRUE
64863	METTL4	3	FALSE	FALSE	FALSE	FALSE	67712	Slc25a37	2	FALSE	FALSE	FALSE	FALSE
340591	CA5BP1	3	FALSE	FALSE	FALSE	FALSE	67467	Gpalpp1	2	FALSE	FALSE	FALSE	FALSE
400713	ZNF880	3	FALSE	FALSE	FALSE	FALSE	114128	Laptm4b	2	FALSE	FALSE	FALSE	FALSE
10184	LHFPL2	3	FALSE	FALSE	FALSE	FALSE	68260	Trmt12	2	FALSE	FALSE	FALSE	FALSE
100134822	-	3	FALSE	FALSE	FALSE	FALSE	20775	Sqle	2	FALSE	FALSE	FALSE	FALSE
641339	ZNF674	3	FALSE	FALSE	FALSE	FALSE	223626	Them6	2	FALSE	FALSE	FALSE	FALSE
132989	C4orf36	3	FALSE	FALSE	FALSE	FALSE	223664	Lrrc14	2	FALSE	FALSE	FALSE	FALSE
780854	SNORD3D	3	FALSE	FALSE	FALSE	FALSE	66379	Cox14	2	FALSE	FALSE	FALSE	FALSE
85462	FHDC1	3	FALSE	FALSE	FALSE	FALSE	70152	Mettl7a1	2	FALSE	FALSE	FALSE	FALSE
344887	NMRAL2P	3	FALSE	FALSE	FALSE	FALSE	223473	Nipal2	2	FALSE	FALSE	FALSE	FALSE
11019	LIAS	3	FALSE	FALSE	FALSE	FALSE	210463	Slc22a22	2	FALSE	FALSE	FALSE	FALSE
8123	PWAR5	3	FALSE	FALSE	FALSE	FALSE	110454	Ly6a	2	FALSE	FALSE	FALSE	FALSE
100527950	GJA9-MYCBP	3	FALSE	FALSE	FALSE	FALSE	66656	Eef1d	2	FALSE	FALSE	FALSE	FALSE
56981	PRDM11	3	FALSE	FALSE	FALSE	TRUE	328561	Apol10b	2	FALSE	FALSE	FALSE	FALSE
767557	SYS1-DBNDD2	3	FALSE	FALSE	FALSE	FALSE	72709	C1qtnf6	2	FALSE	FALSE	FALSE	FALSE
391059	FRRS1	3	FALSE	FALSE	FALSE	FALSE	68479	Phf5a	2	FALSE	FALSE	FALSE	FALSE
114926	SMIM19	3	FALSE	FALSE	FALSE	FALSE	105847	Lmf2	2	FALSE	FALSE	FALSE	FALSE
441425	ANKRD20A3	3	FALSE	FALSE	FALSE	FALSE	22143	Tuba1b	2	FALSE	FALSE	FALSE	FALSE
730092	RRN3P1	3	FALSE	FALSE	FALSE	FALSE	223970	Rmi2	2	FALSE	FALSE	FALSE	FALSE
100499483	CCDC180	3	FALSE	FALSE	TRUE	FALSE	13682	Eif4a2	2	FALSE	FALSE	FALSE	FALSE
56967	C14orf132	3	FALSE	FALSE	FALSE	FALSE	77782	Polq	2	FALSE	FALSE	FALSE	FALSE
100286979	ANAPC1P1	3	FALSE	FALSE	FALSE	FALSE	57781	Cd200r1	2	FALSE	FALSE	FALSE	FALSE
4327	MMP19	3	FALSE	FALSE	TRUE	FALSE	224171	Cip2a	2	FALSE	FALSE	FALSE	FALSE
728492	SERF1B	3	FALSE	FALSE	FALSE	FALSE	271377	Zbtb11	2	FALSE	FALSE	FALSE	FALSE
100131213	ZNF503-AS2	3	FALSE	FALSE	FALSE	FALSE	69009	Thap7	2	FALSE	FALSE	FALSE	FALSE
2921	CXCL3	3	FALSE	FALSE	TRUE	FALSE	224022	Slc7a4	2	FALSE	FALSE	FALSE	FALSE
440278	CATSPER2P1	3	FALSE	FALSE	FALSE	FALSE	224090	Tmem44	2	FALSE	FALSE	FALSE	FALSE
401409	RAB19	3	FALSE	FALSE	TRUE	FALSE	66849	Ppp1r2	2	FALSE	FALSE	FALSE	FALSE
29063	ZCCHC4	3	FALSE	FALSE	FALSE	FALSE	224132	Slc49a4	2	FALSE	FALSE	FALSE	FALSE
79160	LINC01711	3	FALSE	FALSE	FALSE	FALSE	11615	Gm4737	2	FALSE	FALSE	FALSE	FALSE
94115	CGB8	3	FALSE	FALSE	TRUE	FALSE	258036	Olfr198	2	FALSE	FALSE	FALSE	FALSE
100288332	NPIPA5	3	FALSE	FALSE	FALSE	FALSE	66467	Gtf2h5	2	FALSE	FALSE	FALSE	FALSE
642799	NPIPA2	3	FALSE	FALSE	FALSE	FALSE	26415	Mapk13	2	FALSE	FALSE	FALSE	TRUE
642778	NPIPA3	3	FALSE	FALSE	FALSE	FALSE	12575	Cdkn1a	2	TRUE	FALSE	FALSE	TRUE
642846	LOC642846	3	FALSE	FALSE	FALSE	FALSE	14998	H2-DMa	2	FALSE	FALSE	FALSE	FALSE
440081	DDX12P	3	FALSE	FALSE	FALSE	FALSE	68463	Mrpl14	2	FALSE	FALSE	FALSE	FALSE
27094	KCNMB3	3	FALSE	FALSE	FALSE	FALSE	68565	Mrps18a	2	FALSE	FALSE	FALSE	FALSE
474383	F8A2	3	FALSE	FALSE	FALSE	FALSE	381101	Dnph1	2	FALSE	FALSE	FALSE	FALSE
84216	TMEM117	3	FALSE	FALSE	FALSE	FALSE	56738	Mocs1	2	FALSE	FALSE	FALSE	FALSE
25850	ZNF345	3	FALSE	FALSE	FALSE	FALSE	73825	Ppp1r21	2	FALSE	FALSE	FALSE	FALSE
102724229	-	3	FALSE	FALSE	FALSE	FALSE	224617	Tbc1d24	2	FALSE	FALSE	FALSE	FALSE
85319	BAGE2	3	FALSE	FALSE	FALSE	FALSE	214505	Gnptg	2	FALSE	FALSE	FALSE	FALSE
10778	ZNF271P	3	FALSE	FALSE	FALSE	FALSE	70083	Metrn	2	FALSE	FALSE	FALSE	FALSE
55315	SLC29A3	3	FALSE	FALSE	FALSE	FALSE	56409	Nudt3	2	FALSE	FALSE	FALSE	FALSE
22925	PLA2R1	3	FALSE	FALSE	TRUE	FALSE	57875	Angptl4	2	FALSE	FALSE	FALSE	FALSE
401331	RASA4CP	3	FALSE	FALSE	FALSE	FALSE	12268	C4b	2	FALSE	FALSE	FALSE	FALSE
723972	ANP32AP1	3	FALSE	FALSE	FALSE	FALSE	14962	Cfb	2	FALSE	FALSE	FALSE	FALSE
100532735	INO80B-WBP1	3	FALSE	FALSE	FALSE	FALSE	16988	Lst1	2	FALSE	FALSE	FALSE	FALSE
79625	NDNF	3	FALSE	FALSE	TRUE	FALSE	70785	Dennd1c	2	FALSE	FALSE	FALSE	FALSE
388722	C1orf53	3	FALSE	FALSE	FALSE	FALSE	78308	Gpr108	2	FALSE	FALSE	FALSE	FALSE
4992	OR1F1	3	FALSE	FALSE	FALSE	FALSE	93884	Pcdhb13	2	FALSE	FALSE	FALSE	FALSE
56953	NT5M	3	FALSE	FALSE	FALSE	FALSE	69226	Snx24	2	FALSE	FALSE	FALSE	FALSE
388567	ZNF749	3	FALSE	FALSE	FALSE	FALSE	12978	Csf1r	2	FALSE	FALSE	FALSE	FALSE
3770	KCNJ14	3	FALSE	FALSE	FALSE	FALSE	76987	Hdhd2	2	FALSE	FALSE	FALSE	FALSE
79883	PODNL1	3	FALSE	FALSE	TRUE	FALSE	18145	Npc1	2	FALSE	TRUE	FALSE	FALSE
26778	SNORA70	3	FALSE	FALSE	FALSE	FALSE	225280	Ino80c	2	FALSE	FALSE	FALSE	FALSE
100127888	SLCO4A1-AS1	3	FALSE	FALSE	FALSE	FALSE	12532	Cdc25c	2	FALSE	FALSE	FALSE	TRUE
643707	GOLGA6L4	3	FALSE	FALSE	FALSE	FALSE	320253	Marchf3	2	FALSE	FALSE	FALSE	FALSE
162632	USP32P1	3	FALSE	FALSE	FALSE	FALSE	225659	Cep76	2	FALSE	FALSE	FALSE	TRUE
4498	MT1JP	3	FALSE	FALSE	FALSE	FALSE	66468	Ska1	2	FALSE	FALSE	FALSE	FALSE
1960	EGR3	3	FALSE	FALSE	FALSE	FALSE	67105	Timm21	2	FALSE	FALSE	FALSE	FALSE
386757	SLC6A10P	3	FALSE	FALSE	FALSE	FALSE	52004	Cdk2ap2	2	FALSE	FALSE	FALSE	TRUE
149345	SHISA4	3	FALSE	FALSE	FALSE	FALSE	69745	Pold4	2	FALSE	FALSE	FALSE	FALSE
144535	CFAP54	3	FALSE	FALSE	FALSE	FALSE	68090	Yif1a	2	FALSE	FALSE	FALSE	FALSE
440345	NPIPB4	3	FALSE	FALSE	FALSE	FALSE	68209	Rnaseh2c	2	FALSE	FALSE	FALSE	FALSE
55130	ARMC4	3	FALSE	FALSE	FALSE	FALSE	107375	Slc25a45	2	FALSE	FALSE	FALSE	FALSE
204010	RPSAP52	3	FALSE	FALSE	FALSE	FALSE	56389	Stx5a	2	FALSE	FALSE	FALSE	FALSE
80195	TMEM254	3	FALSE	FALSE	FALSE	FALSE	258299	Olfr1461	2	FALSE	FALSE	FALSE	FALSE
80741	LY6G5C	3	FALSE	FALSE	TRUE	FALSE	240641	Kif20b	2	FALSE	FALSE	FALSE	FALSE
199786	NIBAN3	3	FALSE	FALSE	FALSE	FALSE	240660	Slc35g1	2	FALSE	FALSE	FALSE	FALSE
100532726	NDUFC2-KCTD14	3	FALSE	FALSE	FALSE	FALSE	72082	Cyp2c55	2	FALSE	FALSE	FALSE	FALSE
374286	CDRT1	3	FALSE	FALSE	FALSE	FALSE	226122	Ubtd1	2	FALSE	FALSE	FALSE	FALSE
6326	SCN2A	3	FALSE	FALSE	FALSE	FALSE	20250	Scd2	2	FALSE	FALSE	FALSE	FALSE
645840	-	3	FALSE	FALSE	FALSE	FALSE	14873	Gsto1	2	FALSE	FALSE	TRUE	FALSE
147798	TMC4	3	FALSE	FALSE	TRUE	FALSE	19367	Rad9a	2	FALSE	FALSE	FALSE	TRUE
64109	CRLF2	3	FALSE	FALSE	TRUE	FALSE	75555	1700020D05Rik	2	FALSE	FALSE	FALSE	FALSE
129530	LYG1	3	FALSE	FALSE	TRUE	FALSE	225849	Ppp2r5b	2	FALSE	FALSE	FALSE	FALSE
91695	RRP7BP	3	FALSE	FALSE	FALSE	FALSE	70387	Ttc9c	2	FALSE	FALSE	FALSE	FALSE
9866	TRIM66	3	FALSE	FALSE	FALSE	FALSE	12482	Ms4a1	2	FALSE	FALSE	FALSE	FALSE
486	FXYD2	3	FALSE	FALSE	TRUE	FALSE	27356	Insl6	2	FALSE	FALSE	FALSE	FALSE
55356	SLC22A15	3	FALSE	FALSE	FALSE	FALSE	83490	Pik3ap1	2	FALSE	FALSE	FALSE	FALSE
2151	F2RL2	3	FALSE	FALSE	TRUE	FALSE	98910	Usp6nl	2	FALSE	FALSE	FALSE	FALSE
285908	LINC00174	3	FALSE	FALSE	FALSE	FALSE	71198	Otud1	2	FALSE	FALSE	FALSE	FALSE
91227	GGTLC2	3	FALSE	FALSE	TRUE	FALSE	68846	Rnf208	2	FALSE	FALSE	FALSE	FALSE
54885	TBC1D8B	3	FALSE	FALSE	FALSE	FALSE	65964	Map3k20	2	FALSE	FALSE	FALSE	FALSE
100506127	GVQW3	3	FALSE	FALSE	FALSE	FALSE	72401	Slc43a1	2	FALSE	FALSE	FALSE	FALSE
57615	ZNF492	3	FALSE	FALSE	FALSE	FALSE	11432	Acp2	2	FALSE	FALSE	FALSE	FALSE
284900	TTC28-AS1	3	FALSE	FALSE	FALSE	FALSE	56369	Apip	2	FALSE	FALSE	FALSE	FALSE
223117	SEMA3D	3	FALSE	FALSE	TRUE	FALSE	228421	Kif18a	2	FALSE	FALSE	FALSE	TRUE
8082	SSPN	3	FALSE	FALSE	FALSE	FALSE	74268	Aven	2	FALSE	FALSE	FALSE	FALSE
284751	LINC01270	3	FALSE	FALSE	FALSE	FALSE	241634	Spdye4c	2	FALSE	FALSE	FALSE	FALSE
133923	ZNF474	3	FALSE	FALSE	FALSE	FALSE	74528	Mgme1	2	FALSE	FALSE	FALSE	FALSE
81856	ZNF611	3	FALSE	FALSE	FALSE	FALSE	71878	Fam83d	2	FALSE	FALSE	FALSE	TRUE
79191	IRX3	3	FALSE	FALSE	FALSE	FALSE	67337	Cstf1	2	FALSE	FALSE	FALSE	FALSE
140700	SAMD10	3	FALSE	FALSE	FALSE	FALSE	626802	Gm14322	2	FALSE	FALSE	FALSE	FALSE
388886	LRRC75B	3	FALSE	FALSE	FALSE	FALSE	64707	Suv39h2	2	FALSE	FALSE	FALSE	TRUE
2857	GPR34	3	FALSE	FALSE	FALSE	FALSE	14007	Celf2	2	FALSE	FALSE	FALSE	FALSE
442213	PTCHD4	3	FALSE	FALSE	FALSE	FALSE	78797	Ndor1	2	FALSE	FALSE	FALSE	FALSE
100533483	DNAAF4-CCPG1	3	FALSE	FALSE	FALSE	FALSE	227620	Uap1l1	2	FALSE	FALSE	FALSE	FALSE
5462	POU5F1B	3	FALSE	FALSE	FALSE	FALSE	227693	Zer1	2	FALSE	FALSE	FALSE	FALSE
113402	SFT2D1	3	FALSE	FALSE	FALSE	FALSE	67889	Rbm18	2	FALSE	FALSE	FALSE	FALSE
28968	SLC6A16	3	FALSE	FALSE	FALSE	FALSE	227929	Cytip	2	FALSE	FALSE	FALSE	FALSE
201853	LINC00504	3	FALSE	FALSE	FALSE	FALSE	72657	Selenoh	2	FALSE	FALSE	FALSE	FALSE
9754	STARD8	3	FALSE	FALSE	FALSE	FALSE	258890	Olfr1297	2	FALSE	FALSE	FALSE	FALSE
102800317	TPTEP2-CSNK1E	3	FALSE	FALSE	FALSE	TRUE	69408	Dnajc17	2	FALSE	FALSE	FALSE	FALSE
153830	RNF145	3	FALSE	FALSE	FALSE	FALSE	70466	Ckap2l	2	FALSE	FALSE	FALSE	FALSE
623	BDKRB1	3	FALSE	FALSE	FALSE	FALSE	16558	Kif16b	2	FALSE	FALSE	FALSE	FALSE
440560	PRAMEF11	3	FALSE	FALSE	FALSE	FALSE	12048	Bcl2l1	2	FALSE	FALSE	FALSE	TRUE
619499	SNORA27	3	FALSE	FALSE	FALSE	FALSE	72043	Sulf2	2	FALSE	FALSE	TRUE	FALSE
7200	TRH	3	FALSE	FALSE	TRUE	FALSE	353208	Zfp931	2	FALSE	FALSE	FALSE	FALSE
100131096	TNRC6C-AS1	3	FALSE	FALSE	FALSE	FALSE	68028	Rpl22l1	2	FALSE	FALSE	FALSE	FALSE
10077	TSPAN32	3	FALSE	FALSE	FALSE	FALSE	66868	Mfsd1	2	FALSE	FALSE	FALSE	FALSE
379025	PSMA3-AS1	3	FALSE	FALSE	FALSE	FALSE	229445	Ctso	2	FALSE	FALSE	FALSE	FALSE
8876	VNN1	3	FALSE	FALSE	TRUE	FALSE	229499	Fcrl1	2	FALSE	FALSE	FALSE	FALSE
145501	ISM2	3	FALSE	FALSE	TRUE	FALSE	229571	Tdpoz8	2	FALSE	FALSE	FALSE	FALSE
7441	VPREB1	3	FALSE	FALSE	TRUE	FALSE	20195	S100a11	2	FALSE	FALSE	TRUE	FALSE
29933	GPR132	3	FALSE	FALSE	FALSE	FALSE	280411	Lix1l	2	FALSE	TRUE	FALSE	FALSE
92249	LINC01278	3	FALSE	FALSE	FALSE	FALSE	20333	Sec22b	2	FALSE	TRUE	FALSE	FALSE
440498	HSBP1L1	3	FALSE	FALSE	FALSE	FALSE	242122	Vtcn1	2	FALSE	FALSE	FALSE	FALSE
123099	DEGS2	3	FALSE	FALSE	FALSE	FALSE	72776	Sass6	2	FALSE	FALSE	FALSE	TRUE
153579	BTNL9	3	FALSE	FALSE	FALSE	FALSE	170439	Elovl6	2	FALSE	FALSE	FALSE	FALSE
284422	SMIM24	3	FALSE	FALSE	FALSE	FALSE	110173	Manba	2	FALSE	FALSE	FALSE	FALSE
285550	FAM200B	3	FALSE	FALSE	FALSE	FALSE	76131	Depdc1a	2	FALSE	FALSE	FALSE	FALSE
101927221	UBR5-AS1	3	FALSE	FALSE	FALSE	FALSE	72175	Mfsd8	2	FALSE	TRUE	FALSE	FALSE
100128191	TMPO-AS1	3	FALSE	FALSE	FALSE	FALSE	212114	Nhlrc3	2	FALSE	FALSE	FALSE	FALSE
441027	TMEM150C	3	FALSE	TRUE	FALSE	FALSE	74191	P2ry13	2	FALSE	FALSE	FALSE	FALSE
338442	HCAR2	3	FALSE	FALSE	FALSE	FALSE	110196	Fdps	2	FALSE	FALSE	FALSE	FALSE
643180	CCT6P3	3	FALSE	FALSE	FALSE	FALSE	19729	Slc50a1	2	FALSE	FALSE	FALSE	FALSE
94009	SERHL	3	FALSE	FALSE	FALSE	FALSE	381463	Nr1h5	2	FALSE	FALSE	FALSE	FALSE
100507316	MINCR	3	FALSE	FALSE	FALSE	FALSE	13609	S1pr1	2	FALSE	FALSE	FALSE	FALSE
285386	TPRG1	3	FALSE	FALSE	FALSE	FALSE	99633	Adgrl2	2	FALSE	FALSE	FALSE	FALSE
100505641	FGD5-AS1	3	FALSE	FALSE	FALSE	FALSE	258857	Olfr275	2	FALSE	FALSE	FALSE	FALSE
730101	LOC730101	3	FALSE	FALSE	FALSE	FALSE	66536	Nipsnap3b	2	FALSE	FALSE	FALSE	FALSE
23416	KCNH3	3	FALSE	FALSE	FALSE	FALSE	72479	Hsdl2	2	FALSE	FALSE	FALSE	FALSE
79895	ATP8B4	3	FALSE	FALSE	FALSE	FALSE	77739	Adamtsl1	2	FALSE	FALSE	TRUE	FALSE
64172	OSGEPL1	3	FALSE	FALSE	FALSE	FALSE	75578	Fggy	2	FALSE	FALSE	FALSE	FALSE
55911	APOBR	3	FALSE	FALSE	TRUE	FALSE	230576	Ttc22	2	FALSE	FALSE	FALSE	FALSE
693206	MIR621	3	FALSE	FALSE	FALSE	FALSE	69072	Ebna1bp2	2	FALSE	FALSE	FALSE	FALSE
3060	HCRT	3	FALSE	FALSE	TRUE	FALSE	76799	Tmem234	2	FALSE	FALSE	FALSE	FALSE
6563	SLC14A1	3	FALSE	FALSE	FALSE	FALSE	622480	Spocd1	2	FALSE	FALSE	FALSE	FALSE
100505687	LINC00888	3	FALSE	FALSE	FALSE	FALSE	433804	Zfp985	2	FALSE	FALSE	FALSE	FALSE
219902	TLCD5	3	FALSE	FALSE	FALSE	FALSE	269614	Pank4	2	FALSE	FALSE	FALSE	FALSE
53344	CHIC1	3	FALSE	FALSE	FALSE	FALSE	56711	Plag1	2	FALSE	FALSE	FALSE	FALSE
55018	ANKRD40CL	3	FALSE	FALSE	FALSE	FALSE	242341	Atp6v0d2	2	FALSE	FALSE	FALSE	FALSE
439990	LINC00857	3	FALSE	FALSE	FALSE	FALSE	242362	Manea	2	FALSE	FALSE	FALSE	FALSE
730051	ZNF814	3	FALSE	FALSE	FALSE	FALSE	14595	B4galt1	2	FALSE	FALSE	TRUE	FALSE
85414	SLC45A3	3	FALSE	FALSE	FALSE	FALSE	272027	Tstd2	2	FALSE	FALSE	FALSE	FALSE
643155	SMIM15	3	FALSE	FALSE	FALSE	FALSE	230376	Haus6	2	FALSE	FALSE	FALSE	TRUE
1594	CYP27B1	3	FALSE	FALSE	TRUE	TRUE	56280	Mrpl37	2	FALSE	FALSE	FALSE	FALSE
3203	HOXA6	3	FALSE	FALSE	FALSE	FALSE	12580	Cdkn2c	2	FALSE	FALSE	FALSE	TRUE
652965	SNORA48	3	FALSE	FALSE	FALSE	FALSE	114143	Atp6v0b	2	FALSE	FALSE	FALSE	FALSE
653464	SRGAP2C	3	FALSE	FALSE	FALSE	FALSE	68310	Zmym1	2	FALSE	FALSE	FALSE	FALSE
90233	ZNF551	3	FALSE	FALSE	FALSE	FALSE	14622	Gjb5	2	FALSE	FALSE	FALSE	FALSE
389792	IER5L	3	FALSE	FALSE	FALSE	FALSE	73723	Sh3bgrl3	2	FALSE	FALSE	FALSE	FALSE
196872	LINC00638	3	FALSE	FALSE	FALSE	FALSE	70012	Cep85	2	FALSE	FALSE	FALSE	TRUE
9424	KCNK6	3	FALSE	FALSE	FALSE	FALSE	72690	Grrp1	2	FALSE	FALSE	FALSE	FALSE
117155	CATSPER2	3	FALSE	FALSE	FALSE	FALSE	12260	C1qb	2	FALSE	FALSE	FALSE	FALSE
283726	SAXO2	3	FALSE	FALSE	FALSE	FALSE	12262	C1qc	2	FALSE	FALSE	FALSE	FALSE
130120	REG3G	3	FALSE	FALSE	TRUE	FALSE	74202	Fblim1	2	FALSE	FALSE	FALSE	FALSE
256979	SUN3	3	FALSE	FALSE	FALSE	FALSE	21938	Tnfrsf1b	2	FALSE	FALSE	TRUE	FALSE
51450	PRRX2	3	FALSE	FALSE	FALSE	FALSE	69928	Cenps	2	FALSE	FALSE	FALSE	TRUE
80177	MYCT1	3	FALSE	FALSE	FALSE	FALSE	71101	Uvssa	2	FALSE	FALSE	FALSE	FALSE
128272	ARHGEF19	3	FALSE	FALSE	FALSE	FALSE	74596	Cds1	2	FALSE	FALSE	FALSE	FALSE
27345	KCNMB4	3	FALSE	FALSE	FALSE	FALSE	433926	Lrrc8b	2	FALSE	FALSE	FALSE	FALSE
56106	PCDHGA10	3	FALSE	FALSE	FALSE	FALSE	72392	Tmem175	2	FALSE	FALSE	FALSE	FALSE
56100	PCDHGB6	3	FALSE	FALSE	FALSE	FALSE	675812	Zfp605	2	FALSE	FALSE	FALSE	FALSE
653082	ZDHHC11B	3	FALSE	FALSE	FALSE	FALSE	21871	Atp6v0a2	2	FALSE	FALSE	FALSE	FALSE
9651	PLCH2	3	FALSE	FALSE	FALSE	FALSE	12466	Cct6a	2	FALSE	FALSE	FALSE	FALSE
51287	COA4	3	FALSE	FALSE	FALSE	FALSE	54153	Rasa4	2	FALSE	FALSE	FALSE	FALSE
55001	TTC22	3	FALSE	FALSE	FALSE	FALSE	622486	Smok3c	2	FALSE	FALSE	FALSE	FALSE
10500	SEMA6C	3	FALSE	FALSE	TRUE	FALSE	16848	Lfng	2	FALSE	FALSE	FALSE	TRUE
55057	CRYBG2	3	FALSE	FALSE	FALSE	FALSE	67238	Fam220a	2	FALSE	FALSE	FALSE	FALSE
23251	MINAR1	3	FALSE	FALSE	FALSE	FALSE	74114	Crot	2	FALSE	FALSE	FALSE	FALSE
4213	MEIS3P1	3	FALSE	FALSE	FALSE	FALSE	68567	Cgref1	2	FALSE	FALSE	FALSE	TRUE
10175	CNIH1	3	FALSE	FALSE	FALSE	FALSE	17160	Man2b2	2	FALSE	FALSE	FALSE	FALSE
80008	TMEM156	3	FALSE	FALSE	FALSE	FALSE	231238	Sel1l3	2	FALSE	FALSE	FALSE	FALSE
23302	WSCD1	3	FALSE	FALSE	FALSE	FALSE	433904	Ociad2	2	FALSE	FALSE	FALSE	FALSE
100288413	ERVMER34-1	3	FALSE	FALSE	TRUE	FALSE	231327	Ppat	2	FALSE	FALSE	FALSE	FALSE
1089	CEACAM4	3	FALSE	FALSE	FALSE	FALSE	29817	Igfbp7	2	FALSE	FALSE	TRUE	FALSE
9848	MFAP3L	3	FALSE	FALSE	FALSE	FALSE	626391	Zfp951	2	FALSE	FALSE	FALSE	FALSE
90196	SYS1	3	FALSE	FALSE	FALSE	FALSE	236573	Gbp9	2	FALSE	FALSE	FALSE	FALSE
10888	GPR83	3	FALSE	FALSE	FALSE	FALSE	100041734	4930522L14Rik	2	FALSE	FALSE	FALSE	FALSE
353322	ANKRD37	3	FALSE	FALSE	FALSE	FALSE	246728	Oas2	2	FALSE	FALSE	FALSE	FALSE
110599588	ASDURF	3	FALSE	FALSE	FALSE	FALSE	330192	Vps37b	2	FALSE	FALSE	FALSE	FALSE
257407	C2orf72	3	FALSE	FALSE	FALSE	FALSE	100561	Slc15a4	2	FALSE	FALSE	FALSE	FALSE
286144	TRIQK	3	FALSE	FALSE	FALSE	FALSE	67861	Akr1b10	2	FALSE	FALSE	FALSE	FALSE
343990	KIAA1211L	3	FALSE	FALSE	FALSE	FALSE	66058	Tmem176a	2	FALSE	FALSE	FALSE	FALSE
1307	COL16A1	3	FALSE	FALSE	TRUE	FALSE	243377	Svs1	2	FALSE	FALSE	FALSE	FALSE
643338	C15orf62	3	FALSE	FALSE	FALSE	FALSE	93695	Gpnmb	2	FALSE	FALSE	FALSE	TRUE
389384	BNIP5	3	FALSE	FALSE	FALSE	FALSE	18025	Nfe2l3	2	FALSE	FALSE	FALSE	FALSE
10086	HHLA1	3	FALSE	FALSE	TRUE	FALSE	231991	Creb5	2	FALSE	FALSE	FALSE	FALSE
26154	ABCA12	3	FALSE	FALSE	FALSE	FALSE	56150	Mad2l1	2	FALSE	FALSE	FALSE	TRUE
163255	ZNF540	3	FALSE	FALSE	FALSE	FALSE	232086	Tmem150a	2	FALSE	TRUE	FALSE	FALSE
283316	CD163L1	3	FALSE	FALSE	TRUE	FALSE	66488	Fam136a	2	FALSE	FALSE	FALSE	FALSE
79962	DNAJC22	3	FALSE	FALSE	FALSE	FALSE	113856	Vmn1r46	2	FALSE	FALSE	FALSE	FALSE
85002	FAM86B1	3	FALSE	FALSE	FALSE	FALSE	21366	Slc6a6	2	FALSE	FALSE	FALSE	FALSE
344595	DUBR	3	FALSE	FALSE	FALSE	FALSE	232236	Ccdc174	2	FALSE	FALSE	FALSE	FALSE
25849	PARM1	3	FALSE	FALSE	FALSE	FALSE	320265	Tafa1	2	FALSE	FALSE	FALSE	FALSE
79628	SH3TC2	3	FALSE	FALSE	FALSE	FALSE	70727	Rasgef1a	2	FALSE	FALSE	FALSE	FALSE
79729	SH3D21	3	FALSE	FALSE	FALSE	FALSE	319352	Pianp	2	FALSE	FALSE	FALSE	FALSE
85455	DISP2	3	FALSE	FALSE	FALSE	FALSE	232679	Zc3hc1	2	FALSE	FALSE	FALSE	TRUE
219539	YPEL4	3	FALSE	FALSE	FALSE	FALSE	140494	Atp6v0a4	2	FALSE	FALSE	FALSE	FALSE
6962	TRBV20OR9-2	3	FALSE	FALSE	FALSE	FALSE	19895	Rpia	2	FALSE	FALSE	FALSE	FALSE
5918	RARRES1	2	FALSE	FALSE	TRUE	FALSE	269788	Lhfpl4	2	FALSE	FALSE	FALSE	FALSE
1440	CSF3	2	FALSE	FALSE	TRUE	FALSE	12267	C3ar1	2	FALSE	FALSE	FALSE	FALSE
25907	TMEM158	2	FALSE	FALSE	FALSE	FALSE	56306	Sinhcaf	2	FALSE	FALSE	FALSE	FALSE
105369230	-	2	FALSE	FALSE	FALSE	FALSE	320560	Dennd5b	2	FALSE	FALSE	FALSE	FALSE
26797	SNORD52	2	FALSE	FALSE	FALSE	FALSE	319748	Zfp865	2	FALSE	FALSE	FALSE	FALSE
115701	ALPK2	2	FALSE	FALSE	FALSE	FALSE	384763	Zfp667	2	FALSE	FALSE	FALSE	FALSE
100289087	TSPY10	2	FALSE	FALSE	FALSE	FALSE	18624	Pepd	2	FALSE	FALSE	FALSE	FALSE
728395	TSPY4	2	FALSE	FALSE	FALSE	FALSE	67893	Tmem86a	2	FALSE	FALSE	FALSE	FALSE
728137	TSPY3	2	FALSE	FALSE	FALSE	FALSE	434197	Fam169b	2	FALSE	FALSE	FALSE	FALSE
414062	CCL3L3	2	FALSE	FALSE	TRUE	FALSE	434215	Lrrc32	2	FALSE	FALSE	TRUE	FALSE
100533111	ZNF670-ZNF695	2	FALSE	FALSE	FALSE	FALSE	277939	C2cd3	2	FALSE	FALSE	FALSE	TRUE
548313	SSX4B	2	FALSE	FALSE	FALSE	FALSE	233781	Xylt1	2	FALSE	FALSE	FALSE	FALSE
100129842	ZNF737	2	FALSE	FALSE	FALSE	FALSE	14123	Fbrs	2	FALSE	FALSE	FALSE	FALSE
606500	SNORD68	2	FALSE	FALSE	FALSE	FALSE	213573	Cracr2b	2	FALSE	FALSE	FALSE	FALSE
284443	ZNF493	2	FALSE	FALSE	FALSE	FALSE	243819	Ppp6r1	2	FALSE	FALSE	FALSE	FALSE
348254	CCDC144CP	2	FALSE	FALSE	FALSE	FALSE	77891	Ube2s	2	FALSE	FALSE	FALSE	TRUE
284047	CCDC144B	2	FALSE	FALSE	FALSE	FALSE	12727	Clcn4	2	TRUE	FALSE	FALSE	FALSE
441108	IRF1-AS1	2	FALSE	FALSE	FALSE	FALSE	22305	Vmn2r37	2	FALSE	FALSE	FALSE	FALSE
677767	SCARNA7	2	FALSE	FALSE	FALSE	FALSE	100042653	Vmn2r36	2	FALSE	FALSE	FALSE	FALSE
89839	ARHGAP11B	2	FALSE	FALSE	FALSE	FALSE	628475	Gm6882	2	FALSE	FALSE	FALSE	FALSE
56624	ASAH2	2	FALSE	FALSE	TRUE	FALSE	338354	Zfp780b	2	FALSE	FALSE	FALSE	FALSE
100534595	HNRNPUL2-BSCL2	2	FALSE	FALSE	FALSE	FALSE	71909	Haus5	2	FALSE	FALSE	FALSE	TRUE
100529207	RAD51L3-RFFL	2	FALSE	FALSE	FALSE	FALSE	56188	Fxyd1	2	FALSE	FALSE	FALSE	FALSE
425054	VCX3B	2	FALSE	FALSE	FALSE	FALSE	68079	Pdcd2l	2	FALSE	FALSE	FALSE	TRUE
51481	VCX3A	2	FALSE	FALSE	FALSE	FALSE	101831	Faap24	2	FALSE	FALSE	FALSE	FALSE
26609	VCX	2	FALSE	FALSE	FALSE	FALSE	69683	Emc10	2	FALSE	FALSE	FALSE	FALSE
474170	LRRC37A2	2	FALSE	FALSE	FALSE	FALSE	12493	Cd37	2	FALSE	FALSE	FALSE	FALSE
374819	LRRC37A3	2	FALSE	FALSE	FALSE	FALSE	70638	Fam189a1	2	FALSE	FALSE	FALSE	FALSE
55073	LRRC37A4P	2	FALSE	FALSE	FALSE	FALSE	52443	Mrpl48	2	FALSE	FALSE	FALSE	FALSE
9884	LRRC37A	2	FALSE	FALSE	FALSE	FALSE	244187	Olfr684	2	FALSE	FALSE	FALSE	FALSE
101929950	LOC101929950	2	FALSE	FALSE	FALSE	FALSE	12721	Coro1a	2	FALSE	FALSE	FALSE	FALSE
100130876	-	2	FALSE	FALSE	FALSE	FALSE	233875	Ino80e	2	FALSE	FALSE	FALSE	FALSE
641928	-	2	FALSE	FALSE	FALSE	FALSE	20768	Sephs2	2	FALSE	FALSE	FALSE	FALSE
100130935	CSAG4	2	FALSE	FALSE	FALSE	FALSE	69064	Fuom	2	FALSE	FALSE	FALSE	FALSE
100527978	TLCD4-RWDD3	2	FALSE	FALSE	FALSE	FALSE	93747	Echs1	2	FALSE	FALSE	FALSE	FALSE
203238	CCDC171	2	FALSE	FALSE	FALSE	FALSE	213350	Gatd1	2	FALSE	FALSE	FALSE	FALSE
100528021	ST20-MTHFS	2	FALSE	FALSE	FALSE	FALSE	244237	Tnfrsf26	2	FALSE	FALSE	FALSE	FALSE
148268	ZNF570	2	FALSE	FALSE	FALSE	FALSE	244329	Mcph1	2	FALSE	FALSE	FALSE	TRUE
388022	-	2	FALSE	FALSE	FALSE	FALSE	19053	Ppp2cb	2	FALSE	FALSE	FALSE	FALSE
26811	SNORD55	2	FALSE	FALSE	FALSE	FALSE	67922	Fam32a	2	FALSE	FALSE	FALSE	TRUE
56242	ZNF253	2	FALSE	FALSE	FALSE	FALSE	319555	Nwd1	2	FALSE	FALSE	FALSE	FALSE
401898	ZNF833P	2	FALSE	FALSE	FALSE	FALSE	76775	Slc10a7	2	FALSE	FALSE	FALSE	FALSE
286223	C9orf47	2	FALSE	FALSE	TRUE	FALSE	104394	E2f4	2	FALSE	FALSE	FALSE	FALSE
100528020	FAM187A	2	FALSE	FALSE	FALSE	FALSE	80986	Ckap2	2	FALSE	FALSE	FALSE	TRUE
140876	RIPOR3	2	FALSE	FALSE	FALSE	FALSE	102294	Cyp4v3	2	FALSE	FALSE	FALSE	FALSE
664701	ZNF826P	2	FALSE	FALSE	FALSE	FALSE	236193	Zfp709	2	FALSE	FALSE	FALSE	FALSE
84689	MS4A14	2	FALSE	FALSE	FALSE	FALSE	76478	Haus8	2	FALSE	FALSE	FALSE	FALSE
100129884	-	2	FALSE	FALSE	FALSE	FALSE	78514	Arhgap10	2	FALSE	FALSE	FALSE	FALSE
102724862	TBC1D3I	2	FALSE	FALSE	FALSE	FALSE	67736	Ccdc130	2	FALSE	FALSE	FALSE	FALSE
102723859	TBC1D3E	2	FALSE	FALSE	FALSE	FALSE	319446	Dpep2	2	FALSE	FALSE	FALSE	FALSE
101060389	TBC1D3D	2	FALSE	FALSE	FALSE	FALSE	319481	Wdr59	2	FALSE	FALSE	FALSE	FALSE
101060376	TBC1D3L	2	FALSE	FALSE	FALSE	FALSE	66531	Cmc2	2	FALSE	FALSE	FALSE	FALSE
101060351	TBC1D3K	2	FALSE	FALSE	FALSE	FALSE	74032	Sdr42e1	2	FALSE	FALSE	FALSE	FALSE
101060321	TBC1D3G	2	FALSE	FALSE	FALSE	FALSE	68718	Rnf166	2	FALSE	FALSE	FALSE	FALSE
729877	TBC1D3H	2	FALSE	FALSE	FALSE	FALSE	382062	AB124611	2	FALSE	FALSE	FALSE	FALSE
414060	TBC1D3C	2	FALSE	FALSE	FALSE	FALSE	14012	Mpzl2	2	FALSE	FALSE	FALSE	FALSE
552891	DNAJC25-GNG10	2	FALSE	FALSE	FALSE	FALSE	399548	Scn4b	2	FALSE	FALSE	FALSE	FALSE
653645	TBC1D3P1-DHX40P1	2	FALSE	FALSE	FALSE	FALSE	67834	Idh3a	2	FALSE	FALSE	FALSE	FALSE
100272147	CMC4	2	FALSE	FALSE	FALSE	FALSE	12858	Cox5a	2	FALSE	FALSE	FALSE	FALSE
100033421	SNORD116-9	2	FALSE	FALSE	FALSE	FALSE	69606	Mtfmt	2	FALSE	FALSE	FALSE	FALSE
100033415	SNORD116-3	2	FALSE	FALSE	FALSE	FALSE	320528	Vps13c	2	FALSE	TRUE	FALSE	FALSE
63895	PIEZO2	2	FALSE	FALSE	FALSE	FALSE	235505	Cd109	2	FALSE	FALSE	FALSE	FALSE
101752399	STAG3L5P-PVRIG2P-PILRB	2	FALSE	FALSE	FALSE	FALSE	74080	Nmnat3	2	FALSE	FALSE	FALSE	FALSE
442578	STAG3L3	2	FALSE	FALSE	FALSE	FALSE	19659	Rbp1	2	FALSE	FALSE	FALSE	FALSE
158431	ZNF782	2	FALSE	FALSE	FALSE	FALSE	75669	Pik3r4	2	FALSE	TRUE	FALSE	TRUE
283673	EWSAT1	2	FALSE	FALSE	FALSE	FALSE	66257	Nicn1	2	FALSE	FALSE	FALSE	FALSE
84503	ZNF527	2	FALSE	FALSE	FALSE	FALSE	54369	Nme6	2	FALSE	FALSE	FALSE	FALSE
79929	MAP6D1	2	FALSE	FALSE	FALSE	FALSE	74306	Prss46	2	FALSE	FALSE	FALSE	FALSE
440888	ACTR3BP2	2	FALSE	FALSE	FALSE	FALSE	68969	Eif1b	2	FALSE	FALSE	FALSE	FALSE
440173	LOC440173	2	FALSE	FALSE	FALSE	FALSE	258741	Olfr935	2	FALSE	FALSE	FALSE	FALSE
441459	ANKRD18B	2	FALSE	FALSE	FALSE	FALSE	140630	Ube4a	2	FALSE	FALSE	FALSE	FALSE
100033419	SNORD116-7	2	FALSE	FALSE	FALSE	FALSE	16154	Il10ra	2	FALSE	TRUE	FALSE	FALSE
246119	TTTY10	2	FALSE	FALSE	FALSE	FALSE	66925	Sdhd	2	FALSE	FALSE	FALSE	FALSE
90576	ZNF799	2	FALSE	FALSE	FALSE	FALSE	66952	2310030G06Rik	2	FALSE	FALSE	FALSE	FALSE
645843	TMEM14EP	2	FALSE	FALSE	FALSE	FALSE	74840	Manf	2	FALSE	FALSE	FALSE	FALSE
96610	BMS1P20	2	FALSE	FALSE	FALSE	FALSE	108737	Oxsr1	2	FALSE	FALSE	FALSE	TRUE
401320	GARS-DT	2	FALSE	FALSE	FALSE	FALSE	20271	Scn5a	2	FALSE	FALSE	FALSE	FALSE
339483	MTMR9LP	2	FALSE	FALSE	FALSE	FALSE	100040533	Btbd35f5	2	FALSE	FALSE	FALSE	FALSE
677773	SCARNA23	2	FALSE	FALSE	FALSE	FALSE	664609	Rhox4a	2	FALSE	FALSE	FALSE	FALSE
1240	CMKLR1	2	FALSE	FALSE	FALSE	FALSE	14071	F9	2	FALSE	FALSE	FALSE	FALSE
677812	SNORA29	2	FALSE	FALSE	FALSE	FALSE	68618	1110012L19Rik	2	FALSE	FALSE	FALSE	FALSE
645644	FLJ42627	2	FALSE	FALSE	FALSE	FALSE	11614	Nr0b1	2	FALSE	FALSE	FALSE	FALSE
7594	ZNF43	2	FALSE	FALSE	FALSE	FALSE	71584	Gdpd2	2	FALSE	FALSE	FALSE	FALSE
731220	RFX8	2	FALSE	FALSE	FALSE	FALSE	78248	Armcx1	2	FALSE	FALSE	FALSE	FALSE
115361	GBP4	2	FALSE	FALSE	FALSE	FALSE	76976	Arxes2	2	FALSE	FALSE	FALSE	FALSE
619208	FAM229B	2	FALSE	FALSE	FALSE	FALSE	19139	Prps1	2	FALSE	FALSE	FALSE	FALSE
402317	OR2A42	2	FALSE	FALSE	FALSE	FALSE	236727	Slc9a7	2	FALSE	FALSE	FALSE	FALSE
346528	OR2A1	2	FALSE	FALSE	FALSE	FALSE	319535	Zfp182	2	FALSE	FALSE	FALSE	FALSE
7561	ZNF14	2	FALSE	FALSE	FALSE	FALSE	22441	Xlr	2	FALSE	FALSE	FALSE	TRUE
127550	A3GALT2	2	FALSE	FALSE	FALSE	FALSE	22446	Xlr3c	2	FALSE	FALSE	FALSE	TRUE
4065	LY75	2	FALSE	FALSE	TRUE	FALSE	245469	Pdzd4	2	FALSE	FALSE	FALSE	FALSE
100532724	NPHP3-ACAD11	2	FALSE	FALSE	FALSE	FALSE	19703	Renbp	2	FALSE	FALSE	FALSE	FALSE
347404	LANCL3	2	FALSE	FALSE	FALSE	FALSE	628518	Ctag2l2	2	FALSE	FALSE	FALSE	FALSE
100134868	LOC100134868	2	FALSE	FALSE	FALSE	FALSE	100151772	Srsx	2	FALSE	FALSE	FALSE	FALSE
100652939	MTND2P28	2	FALSE	FALSE	FALSE	FALSE	19241	Tmsb4x	2	FALSE	FALSE	FALSE	FALSE
1183	CLCN4	2	FALSE	FALSE	FALSE	FALSE	100042025	Gapdh-ps15	2	FALSE	FALSE	FALSE	FALSE
102724238	LOC102724238	2	FALSE	FALSE	FALSE	FALSE	67664	Rnf125	2	FALSE	FALSE	FALSE	FALSE
100126582	-	2	FALSE	FALSE	FALSE	FALSE	269823	Pon3	2	FALSE	FALSE	FALSE	FALSE
654466	FGF7P3	2	FALSE	FALSE	FALSE	FALSE	65963	Tmem176b	2	FALSE	FALSE	FALSE	FALSE
403323	LERFS	2	FALSE	FALSE	FALSE	FALSE	68235	Mturn	2	FALSE	FALSE	FALSE	FALSE
387628	FGF7P6	2	FALSE	FALSE	FALSE	FALSE	67855	Asprv1	2	FALSE	FALSE	FALSE	FALSE
100033603	SNORD115-21	2	FALSE	FALSE	FALSE	FALSE	50908	C1s1	2	FALSE	FALSE	FALSE	FALSE
150159	SLC9B1	2	FALSE	FALSE	FALSE	FALSE	20276	Scnn1a	2	FALSE	FALSE	FALSE	FALSE
283788	LOC283788	2	FALSE	FALSE	FALSE	FALSE	109246	Tspan9	2	FALSE	FALSE	FALSE	FALSE
100533184	ARHGAP19-SLIT1	2	FALSE	FALSE	FALSE	FALSE	232431	Gprc5a	2	FALSE	FALSE	FALSE	FALSE
100505385	IQCJ-SCHIP1	2	FALSE	FALSE	FALSE	FALSE	16651	Sspn	2	FALSE	FALSE	FALSE	FALSE
1842	ECM2	2	FALSE	FALSE	TRUE	FALSE	320225	Catsperg1	2	FALSE	FALSE	FALSE	FALSE
79973	ZNF442	2	FALSE	FALSE	FALSE	FALSE	52150	Kcnk6	2	FALSE	FALSE	FALSE	FALSE
387849	REP15	2	FALSE	FALSE	FALSE	FALSE	20266	Scn1b	2	FALSE	FALSE	FALSE	FALSE
389860	PAGE2B	2	FALSE	FALSE	FALSE	FALSE	14132	Fcgrt	2	FALSE	FALSE	FALSE	FALSE
100421566	CCNQP3	2	FALSE	FALSE	FALSE	FALSE	207728	Pde2a	2	FALSE	FALSE	FALSE	FALSE
27010	TPK1	2	FALSE	FALSE	FALSE	FALSE	94094	Trim34a	2	FALSE	FALSE	FALSE	FALSE
133308	SLC9B2	2	FALSE	FALSE	FALSE	FALSE	244238	Mrgpre	2	FALSE	FALSE	FALSE	FALSE
7587	ZNF37A	2	FALSE	FALSE	FALSE	FALSE	664804	Gm7347	2	FALSE	FALSE	FALSE	FALSE
1720	DHFRP3	2	FALSE	FALSE	FALSE	FALSE	381622	5031410I06Rik	2	FALSE	FALSE	FALSE	FALSE
100506759	OR7E37P	2	FALSE	FALSE	FALSE	FALSE	19017	Ppargc1a	2	FALSE	FALSE	FALSE	FALSE
92196	DAPL1	2	FALSE	TRUE	TRUE	FALSE	20657	Sod3	2	FALSE	FALSE	TRUE	FALSE
228	ALDOAP2	2	FALSE	FALSE	FALSE	FALSE	67980	Gnpda2	2	FALSE	FALSE	FALSE	FALSE
100124412	FAM138E	2	FALSE	FALSE	FALSE	FALSE	231440	Parm1	2	FALSE	FALSE	FALSE	FALSE
677784	FAM138D	2	FALSE	FALSE	FALSE	FALSE	114664	Hsd17b11	2	FALSE	FALSE	FALSE	FALSE
654835	FAM138C	2	FALSE	FALSE	FALSE	FALSE	68421	Lmbrd1	2	FALSE	FALSE	FALSE	FALSE
654412	FAM138B	2	FALSE	FALSE	FALSE	FALSE	73467	1700066M21Rik	2	FALSE	FALSE	FALSE	FALSE
645520	FAM138A	2	FALSE	FALSE	FALSE	FALSE	73234	Snorc	2	FALSE	FALSE	TRUE	FALSE
641702	FAM138F	2	FALSE	FALSE	FALSE	FALSE	329278	Tnn	2	FALSE	FALSE	TRUE	FALSE
100506730	LOC100506730	2	FALSE	FALSE	FALSE	FALSE	11931	Atp1b1	2	FALSE	FALSE	FALSE	FALSE
5021	OXTR	2	FALSE	FALSE	FALSE	FALSE	320078	Olfml2b	2	FALSE	FALSE	TRUE	FALSE
55321	TMEM74B	2	FALSE	FALSE	FALSE	FALSE	226841	Vash2	2	FALSE	FALSE	FALSE	FALSE
84443	FRMPD3	2	FALSE	FALSE	FALSE	FALSE	54445	Unc93b1	2	FALSE	FALSE	FALSE	FALSE
11245	GPR176	2	FALSE	FALSE	FALSE	FALSE	23972	Papss2	2	FALSE	FALSE	FALSE	FALSE
102725104	-	2	FALSE	FALSE	FALSE	FALSE	226123	Morn4	2	FALSE	FALSE	FALSE	FALSE
100874392	ANKRD20A12P	2	FALSE	FALSE	FALSE	FALSE	74580	Pyroxd2	2	FALSE	FALSE	FALSE	FALSE
729171	ANKRD20A8P	2	FALSE	FALSE	FALSE	FALSE	50770	Atp11a	2	FALSE	FALSE	FALSE	FALSE
100132147	LINC01783	2	FALSE	FALSE	FALSE	FALSE	64933	Ap3m2	2	FALSE	FALSE	FALSE	FALSE
440570	LOC440570	2	FALSE	FALSE	FALSE	FALSE	330790	Hapln4	2	FALSE	FALSE	TRUE	FALSE
100130581	LINC00910	2	FALSE	FALSE	FALSE	FALSE	14766	Adgrg1	2	FALSE	FALSE	TRUE	FALSE
440894	LINC01123	2	FALSE	FALSE	FALSE	FALSE	234595	Slc38a7	2	FALSE	FALSE	FALSE	FALSE
101954267	RNVU1-15	2	FALSE	FALSE	FALSE	FALSE	67971	Tppp3	2	FALSE	FALSE	FALSE	FALSE
285343	TCAIM	2	FALSE	FALSE	FALSE	FALSE	66269	Tmed6	2	FALSE	FALSE	FALSE	FALSE
100631383	FAM47E-STBD1	2	FALSE	FALSE	FALSE	FALSE	67443	Map1lc3b	2	FALSE	TRUE	FALSE	FALSE
5003	SLC22A18AS	2	FALSE	FALSE	FALSE	FALSE	66965	Ctu2	2	FALSE	FALSE	FALSE	FALSE
653427	FOXD4L5	2	FALSE	FALSE	FALSE	FALSE	54169	Kat6b	2	FALSE	FALSE	FALSE	FALSE
286380	FOXD4L3	2	FALSE	FALSE	FALSE	FALSE	50905	Il17rb	2	FALSE	FALSE	FALSE	FALSE
149647	FAM71A	2	FALSE	FALSE	FALSE	FALSE	328417	Parp4	2	FALSE	FALSE	FALSE	FALSE
554202	MIR31HG	2	FALSE	FALSE	FALSE	FALSE	21857	Timp1	2	FALSE	FALSE	TRUE	FALSE
400590	-	2	FALSE	FALSE	FALSE	FALSE	102857	Slc6a8	2	FALSE	FALSE	FALSE	FALSE
83643	CCDC3	2	FALSE	FALSE	TRUE	FALSE	14069	F8	2	FALSE	FALSE	FALSE	FALSE
140849	LINC00266-1	2	FALSE	FALSE	FALSE	FALSE	30058	Timm8a1	2	FALSE	FALSE	FALSE	FALSE
100008586	GAGE12F	2	FALSE	FALSE	FALSE	FALSE	69894	Fam241b	2	FALSE	FALSE	FALSE	FALSE
729396	GAGE12J	2	FALSE	FALSE	FALSE	FALSE	208266	Dot1l	2	FALSE	FALSE	FALSE	TRUE
645073	GAGE12G	2	FALSE	FALSE	FALSE	FALSE	237403	Lingo3	2	FALSE	FALSE	TRUE	FALSE
2579	GAGE7	2	FALSE	FALSE	FALSE	FALSE	208677	Creb3l3	2	FALSE	FALSE	FALSE	FALSE
2578	GAGE6	2	FALSE	FALSE	FALSE	FALSE	216198	Tcp11l2	2	FALSE	FALSE	FALSE	FALSE
2576	GAGE4	2	FALSE	FALSE	FALSE	FALSE	212862	Chpt1	2	FALSE	FALSE	FALSE	FALSE
6078	SNORD13P3	2	FALSE	FALSE	FALSE	FALSE	75612	Gns	2	FALSE	FALSE	FALSE	FALSE
677835	SNORA56	2	FALSE	FALSE	FALSE	FALSE	17299	Mettl1	2	FALSE	FALSE	FALSE	FALSE
403253	OR4A47	2	FALSE	FALSE	FALSE	FALSE	18383	Tnfrsf11b	2	FALSE	FALSE	TRUE	FALSE
342618	SLFN14	2	FALSE	FALSE	FALSE	FALSE	97998	Deptor	2	FALSE	FALSE	FALSE	FALSE
50833	TAS2R16	2	FALSE	FALSE	FALSE	FALSE	239463	Fam83a	2	FALSE	FALSE	FALSE	FALSE
347686	SNORD64	2	FALSE	FALSE	FALSE	FALSE	71939	Apol6	2	FALSE	FALSE	FALSE	FALSE
4917	NTN3	2	FALSE	FALSE	TRUE	FALSE	320709	Tmem117	2	FALSE	FALSE	FALSE	FALSE
728819	C1GALT1C1L	2	FALSE	FALSE	FALSE	FALSE	16687	Krt6a	2	FALSE	FALSE	FALSE	FALSE
387700	SLC16A12	2	FALSE	FALSE	FALSE	FALSE	105855	Nckap1l	2	FALSE	FALSE	FALSE	FALSE
677792	SNORA1	2	FALSE	FALSE	FALSE	FALSE	18811	Prl2c2	2	FALSE	FALSE	FALSE	FALSE
344405	PRORSD1P	2	FALSE	FALSE	FALSE	FALSE	66197	Cks2	2	FALSE	FALSE	FALSE	TRUE
138307	LCN8	2	FALSE	FALSE	TRUE	FALSE	268670	Zfp759	2	FALSE	FALSE	FALSE	FALSE
84660	CCDC62	2	FALSE	FALSE	FALSE	FALSE	380863	Tmem171	2	FALSE	FALSE	FALSE	FALSE
119679	OR52J3	2	FALSE	FALSE	FALSE	FALSE	224024	Scarf2	2	FALSE	FALSE	FALSE	FALSE
114987	WDR31	2	FALSE	FALSE	FALSE	FALSE	23794	Adamts5	2	FALSE	FALSE	TRUE	FALSE
441081	LOC441081	2	FALSE	FALSE	FALSE	FALSE	16155	Il10rb	2	FALSE	FALSE	FALSE	FALSE
650293	LOC650293	2	FALSE	FALSE	FALSE	FALSE	74165	Fbxl22	2	FALSE	FALSE	FALSE	TRUE
79315	OR7E91P	2	FALSE	FALSE	FALSE	FALSE	235461	Mindy2	2	FALSE	FALSE	FALSE	FALSE
730755	KRTAP2-3	2	FALSE	FALSE	FALSE	FALSE	235493	Fam214a	2	FALSE	FALSE	FALSE	FALSE
81872	KRTAP2-1	2	FALSE	FALSE	FALSE	FALSE	15586	Hyal1	2	FALSE	FALSE	FALSE	TRUE
221491	SMIM29	2	FALSE	FALSE	FALSE	FALSE	56441	Naa80	2	FALSE	FALSE	FALSE	FALSE
9096	TBX18	2	FALSE	FALSE	FALSE	FALSE	20350	Sema3f	2	FALSE	FALSE	FALSE	FALSE
91975	ZNF300	2	FALSE	FALSE	FALSE	FALSE	382118	Zkscan7	2	FALSE	FALSE	FALSE	FALSE
728747	ANKRD20A4	2	FALSE	FALSE	FALSE	FALSE	211666	Mgst2	2	FALSE	FALSE	FALSE	FALSE
441430	ANKRD20A2	2	FALSE	FALSE	FALSE	FALSE	12479	Cd1d1	2	FALSE	FALSE	FALSE	FALSE
644128	RPL23AP53	2	FALSE	FALSE	FALSE	FALSE	14863	Gstm2	2	FALSE	FALSE	FALSE	FALSE
388574	RPL23AP87	2	FALSE	FALSE	FALSE	FALSE	67547	Slc39a8	2	FALSE	FALSE	FALSE	FALSE
118433	RPL23AP7	2	FALSE	FALSE	FALSE	FALSE	381062	Ermard	2	FALSE	FALSE	FALSE	FALSE
100506409	ELOVL2-AS1	2	FALSE	FALSE	FALSE	FALSE	60455	Tmem8	2	FALSE	FALSE	FALSE	FALSE
100131998	RRN3P3	2	FALSE	FALSE	FALSE	FALSE	15040	H2-T23	2	FALSE	FALSE	FALSE	FALSE
653390	RRN3P2	2	FALSE	FALSE	FALSE	FALSE	17287	Mep1a	2	FALSE	FALSE	FALSE	FALSE
349196	LINC00965	2	FALSE	FALSE	FALSE	FALSE	224794	Enpp4	2	FALSE	FALSE	FALSE	FALSE
2015	ADGRE1	2	FALSE	FALSE	FALSE	FALSE	106585	Ankrd12	2	FALSE	FALSE	FALSE	FALSE
100499484	SUGT1P4-STRA6LP	2	FALSE	FALSE	FALSE	FALSE	246707	Emilin2	2	FALSE	FALSE	TRUE	FALSE
57653	SUGT1P4-STRA6LP-CCDC180	2	FALSE	FALSE	FALSE	FALSE	66109	Tspan13	2	FALSE	FALSE	FALSE	FALSE
595135	PGM5P2	2	FALSE	FALSE	FALSE	FALSE	66375	Dhrs7	2	FALSE	FALSE	FALSE	FALSE
57399	-	2	FALSE	FALSE	FALSE	FALSE	69480	Ttc9	2	FALSE	FALSE	FALSE	FALSE
101954272	RNVU1-3	2	FALSE	FALSE	FALSE	FALSE	12499	Entpd5	2	FALSE	FALSE	FALSE	FALSE
646508	FAM90A27P	2	FALSE	FALSE	FALSE	FALSE	104776	Aldh6a1	2	FALSE	FALSE	FALSE	FALSE
146429	SLC22A31	2	FALSE	FALSE	FALSE	FALSE	72350	Zc2hc1c	2	FALSE	FALSE	FALSE	FALSE
401258	RAB44	2	FALSE	FALSE	FALSE	FALSE	114679	Selenom	2	FALSE	FALSE	FALSE	FALSE
115111	SLC26A7	2	FALSE	FALSE	FALSE	FALSE	55963	Slc1a4	2	FALSE	FALSE	FALSE	FALSE
10216	PRG4	2	FALSE	FALSE	TRUE	FALSE	30939	Pttg1	2	FALSE	FALSE	FALSE	TRUE
390152	OR8H3	2	FALSE	FALSE	FALSE	FALSE	59044	Rnf130	2	FALSE	FALSE	FALSE	FALSE
84792	FAM220A	2	FALSE	FALSE	FALSE	FALSE	338369	Tmem220	2	FALSE	FALSE	FALSE	FALSE
406967	MIR192	2	FALSE	FALSE	FALSE	FALSE	71998	Slc25a35	2	FALSE	FALSE	FALSE	FALSE
728448	PPIEL	2	FALSE	FALSE	FALSE	FALSE	70310	Plscr3	2	FALSE	FALSE	FALSE	FALSE
94027	CGB7	2	FALSE	FALSE	TRUE	FALSE	83813	Tnk1	2	FALSE	FALSE	FALSE	FALSE
93659	CGB5	2	FALSE	FALSE	TRUE	FALSE	109212	Pimreg	2	FALSE	FALSE	FALSE	TRUE
3972	LHB	2	FALSE	FALSE	TRUE	FALSE	19062	Inpp5k	2	FALSE	FALSE	FALSE	FALSE
105369154	PKD1P6-NPIPP1	2	FALSE	FALSE	FALSE	FALSE	268445	Ankrd13b	2	FALSE	FALSE	FALSE	FALSE
26804	SNORD45B	2	FALSE	FALSE	FALSE	FALSE	72324	Plxdc1	2	FALSE	FALSE	FALSE	FALSE
474384	F8A3	2	FALSE	FALSE	FALSE	FALSE	217216	Hrob	2	FALSE	FALSE	FALSE	FALSE
677822	SNORA40	2	FALSE	FALSE	FALSE	FALSE	70218	Kif18b	2	FALSE	FALSE	FALSE	TRUE
85318	BAGE3	2	FALSE	FALSE	TRUE	FALSE	15081	H3f3b	2	FALSE	FALSE	FALSE	FALSE
339318	ZNF181	2	FALSE	FALSE	FALSE	FALSE	69900	Mfsd11	2	FALSE	FALSE	FALSE	FALSE
645524	-	2	FALSE	FALSE	FALSE	FALSE	53614	Reck	2	FALSE	FALSE	TRUE	FALSE
202181	LOC202181	2	FALSE	FALSE	FALSE	FALSE	100182	Akna	2	FALSE	FALSE	FALSE	FALSE
100859922	ERVK11-1	2	FALSE	FALSE	FALSE	FALSE	67182	Pdzk1ip1	2	FALSE	FALSE	FALSE	FALSE
9068	ANGPTL1	2	FALSE	FALSE	TRUE	FALSE	27981	Rsrp1	2	FALSE	FALSE	FALSE	FALSE
79788	ZNF665	2	FALSE	FALSE	FALSE	FALSE	18602	Padi4	2	FALSE	FALSE	FALSE	FALSE
285847	LOC285847	2	FALSE	FALSE	FALSE	FALSE	74183	Perm1	2	FALSE	FALSE	FALSE	FALSE
100288637	LOC100288637	2	FALSE	FALSE	FALSE	FALSE	192166	Sardh	2	FALSE	FALSE	FALSE	FALSE
400451	FAM174B	2	FALSE	FALSE	FALSE	FALSE	70266	Kyat1	2	FALSE	FALSE	FALSE	FALSE
393046	OR2A5	2	FALSE	FALSE	FALSE	FALSE	241327	Olfml2a	2	FALSE	FALSE	TRUE	FALSE
100129583	FAM47E	2	FALSE	FALSE	FALSE	FALSE	12258	Serping1	2	FALSE	FALSE	TRUE	FALSE
414241	SHLD2P1	2	FALSE	FALSE	FALSE	FALSE	269295	Rtn4rl2	2	FALSE	FALSE	TRUE	FALSE
26805	SNORD45A	2	FALSE	FALSE	FALSE	FALSE	213765	Nutm1	2	FALSE	FALSE	FALSE	FALSE
7700	ZNF141	2	FALSE	FALSE	FALSE	FALSE	17754	Map1a	2	FALSE	FALSE	FALSE	FALSE
619498	SNORD74	2	FALSE	FALSE	FALSE	FALSE	319909	Ism1	2	FALSE	FALSE	FALSE	FALSE
150350	ENTHD1	2	FALSE	FALSE	FALSE	FALSE	228765	Sdcbp2	2	FALSE	FALSE	FALSE	FALSE
51249	TMEM69	2	FALSE	FALSE	FALSE	FALSE	59038	Pxmp4	2	FALSE	FALSE	FALSE	FALSE
401281	-	2	FALSE	FALSE	FALSE	FALSE	26943	Serinc3	2	FALSE	FALSE	FALSE	FALSE
391109	OR10K1	2	FALSE	FALSE	FALSE	FALSE	11981	Atp9a	2	FALSE	FALSE	FALSE	FALSE
645958	RPS18P9	2	FALSE	FALSE	FALSE	FALSE	269180	Inpp4a	2	FALSE	FALSE	FALSE	FALSE
126731	CCSAP	2	FALSE	FALSE	FALSE	TRUE	110524	Dgkq	2	FALSE	FALSE	TRUE	FALSE
100131581	-	2	FALSE	FALSE	FALSE	FALSE	19737	Rgs5	2	FALSE	FALSE	FALSE	FALSE
284370	ZNF615	2	FALSE	FALSE	FALSE	FALSE	75255	4930562F07Rik	2	FALSE	FALSE	FALSE	FALSE
26791	SNORD58A	2	FALSE	FALSE	FALSE	FALSE	226565	Fmo6	2	FALSE	FALSE	FALSE	FALSE
28959	TMEM176B	2	FALSE	FALSE	FALSE	FALSE	226849	Ppp2r5a	2	FALSE	FALSE	FALSE	FALSE
101927051	LOC101927051	2	FALSE	FALSE	FALSE	FALSE	493809	Taar3	2	FALSE	FALSE	FALSE	FALSE
64084	CLSTN2	2	FALSE	FALSE	FALSE	FALSE	76551	Ccdc6	2	FALSE	FALSE	FALSE	FALSE
6077	SNORD13P2	2	FALSE	FALSE	FALSE	FALSE	58996	Arhgap23	2	FALSE	FALSE	FALSE	FALSE
128497	SPATA25	2	FALSE	FALSE	FALSE	FALSE	69066	1810010H24Rik	2	FALSE	FALSE	FALSE	FALSE
285989	ZNF789	2	FALSE	FALSE	FALSE	FALSE	237988	Cdr2l	2	FALSE	FALSE	FALSE	FALSE
55009	FAM174C	2	FALSE	FALSE	TRUE	FALSE	245240	9930111J21Rik2	2	FALSE	FALSE	FALSE	FALSE
85316	BAGE5	2	FALSE	FALSE	TRUE	FALSE	216874	Camta2	2	FALSE	FALSE	FALSE	FALSE
28402	IGHV3-69-1	2	FALSE	FALSE	FALSE	FALSE	12409	Cbr2	2	FALSE	FALSE	FALSE	FALSE
100528022	BLOC1S1-RDH5	2	FALSE	FALSE	FALSE	FALSE	12061	Bdkrb1	2	FALSE	FALSE	FALSE	FALSE
100133220	GOLGA6L3	2	FALSE	FALSE	FALSE	FALSE	100039076	Gm2035	2	FALSE	FALSE	FALSE	FALSE
642402	GOLGA6L17P	2	FALSE	FALSE	FALSE	FALSE	777660	Ighd2-10	2	FALSE	FALSE	FALSE	FALSE
440295	GOLGA6L9	2	FALSE	FALSE	FALSE	FALSE	16061	Igh-VJ558	2	FALSE	FALSE	FALSE	FALSE
104326056	ZNF511-PRAP1	2	FALSE	FALSE	FALSE	FALSE	16059	Igh-V7183	2	FALSE	FALSE	FALSE	FALSE
158801	NKAPP1	2	FALSE	FALSE	FALSE	FALSE	780931	Ighv1-53	2	FALSE	FALSE	FALSE	FALSE
339883	C3orf35	2	FALSE	FALSE	FALSE	FALSE	380822	V165-D-J-C mu	2	FALSE	FALSE	FALSE	FALSE
115653	KIR3DL3	2	FALSE	FALSE	FALSE	FALSE	780799	Ighv7-1	2	FALSE	FALSE	FALSE	FALSE
653562	SLC6A10PB	2	FALSE	FALSE	FALSE	FALSE	544896	Ighv5-9	2	FALSE	FALSE	FALSE	FALSE
57212	TP73-AS1	2	FALSE	FALSE	FALSE	FALSE	777656	Ighj4	2	FALSE	FALSE	FALSE	FALSE
611	OPN1SW	2	FALSE	FALSE	FALSE	FALSE	380794	Ighg	2	FALSE	FALSE	FALSE	FALSE
7146	TNXA	2	FALSE	FALSE	FALSE	FALSE	668423	Ighv4-2	2	FALSE	FALSE	FALSE	FALSE
168667	BMPER	2	FALSE	FALSE	TRUE	FALSE	668510	Ighv1-28	2	FALSE	FALSE	FALSE	FALSE
56666	PANX2	2	FALSE	FALSE	FALSE	FALSE	780817	Ighv3-2	2	FALSE	FALSE	FALSE	FALSE
79473	OR52N1	2	FALSE	FALSE	FALSE	FALSE	380795	Ighg3	2	FALSE	FALSE	FALSE	FALSE
147965	FAM98C	2	FALSE	FALSE	FALSE	FALSE	668542	Ighv1-62	2	FALSE	FALSE	FALSE	FALSE
257177	CFAP126	2	FALSE	FALSE	FALSE	FALSE	641025	LOC641025	2	FALSE	FALSE	FALSE	FALSE
643549	-	2	FALSE	FALSE	FALSE	FALSE	27384	Akr1c13	2	FALSE	FALSE	FALSE	FALSE
8418	CMAHP	2	FALSE	FALSE	FALSE	FALSE	212483	Fam193b	2	FALSE	FALSE	FALSE	FALSE
123346	HIGD2B	2	FALSE	FALSE	FALSE	FALSE	503845	Ear12	2	FALSE	FALSE	FALSE	FALSE
126014	OSCAR	2	FALSE	FALSE	TRUE	FALSE	53876	Ear3	2	FALSE	FALSE	FALSE	FALSE
344967	LOC344967	2	FALSE	FALSE	FALSE	FALSE	320913	Trdv2-2	2	FALSE	FALSE	FALSE	FALSE
221060	RPP38-DT	2	FALSE	FALSE	FALSE	FALSE	100124361	Traj28	2	FALSE	FALSE	FALSE	FALSE
55267	PRR34	2	FALSE	FALSE	FALSE	FALSE	100101484	Trac	2	FALSE	FALSE	FALSE	FALSE
729574	-	2	FALSE	FALSE	FALSE	FALSE	100124368	Traj21	2	FALSE	FALSE	FALSE	FALSE
644634	LOC644634	2	FALSE	FALSE	FALSE	FALSE	545013	Gm5797	2	FALSE	FALSE	FALSE	FALSE
388692	LINC02591	2	FALSE	FALSE	FALSE	FALSE	666186	Gm7970	2	FALSE	FALSE	FALSE	FALSE
340351	AGBL3	2	FALSE	FALSE	FALSE	FALSE	219065	A630038E17Rik	2	FALSE	FALSE	FALSE	FALSE
646851	FAM227A	2	FALSE	FALSE	FALSE	FALSE	245282	Apol10a	2	FALSE	FALSE	FALSE	FALSE
653635	WASH7P	2	FALSE	FALSE	FALSE	FALSE	239691	AU021092	2	FALSE	FALSE	FALSE	FALSE
100653022	-	2	FALSE	FALSE	FALSE	FALSE	16142	Iglv1	2	FALSE	FALSE	FALSE	FALSE
26175	TMEM251	2	FALSE	FALSE	FALSE	FALSE	111519	Igl	2	FALSE	FALSE	FALSE	FALSE
653190	ABCC6P1	2	FALSE	FALSE	FALSE	FALSE	110612	Iglv2	2	FALSE	FALSE	FALSE	FALSE
2828	GPR4	2	FALSE	FALSE	FALSE	FALSE	110787	Iglc3	2	FALSE	FALSE	FALSE	FALSE
284266	SIGLEC15	2	FALSE	FALSE	FALSE	FALSE	319765	Igf2bp2	2	FALSE	FALSE	FALSE	FALSE
151477	LINC00471	2	FALSE	FALSE	FALSE	FALSE	15000	H2-DMb2	2	FALSE	FALSE	FALSE	FALSE
79955	PDZD7	2	FALSE	FALSE	TRUE	FALSE	112694759	Gm20517	2	FALSE	FALSE	FALSE	FALSE
677797	SNORA7B	2	FALSE	FALSE	FALSE	FALSE	225028	Map4k3	2	FALSE	FALSE	FALSE	TRUE
390326	OR6C76	2	FALSE	FALSE	FALSE	FALSE	100043697	Gm9959	2	FALSE	FALSE	FALSE	FALSE
407977	TNFSF12-TNFSF13	2	FALSE	FALSE	TRUE	FALSE	68591	Mocos	2	FALSE	FALSE	FALSE	FALSE
100132832	PMS2P9	2	FALSE	FALSE	FALSE	FALSE	494504	Apcdd1	2	FALSE	FALSE	FALSE	FALSE
5383	PMS2P5	2	FALSE	FALSE	FALSE	FALSE	58988	Rps6kb2	2	FALSE	FALSE	FALSE	FALSE
132946	ARL9	2	FALSE	FALSE	FALSE	FALSE	22287	Scgb1a1	2	FALSE	FALSE	FALSE	FALSE
130752	MDH1B	2	FALSE	FALSE	FALSE	FALSE	67126	Atp5e	2	FALSE	FALSE	FALSE	FALSE
439927	LINC01555	2	FALSE	FALSE	FALSE	FALSE	27371	Sh2d2a	2	FALSE	FALSE	FALSE	FALSE
55799	CACNA2D3	2	FALSE	FALSE	FALSE	FALSE	17035	Lxn	2	FALSE	FALSE	FALSE	FALSE
440352	SNX29P2	2	FALSE	FALSE	FALSE	FALSE	16194	Il6ra	2	FALSE	FALSE	FALSE	FALSE
147804	TPM3P9	2	FALSE	FALSE	FALSE	FALSE	69206	2010016I18Rik	2	FALSE	FALSE	FALSE	FALSE
144203	OVOS2	2	FALSE	FALSE	FALSE	FALSE	545651	Gm13278	2	FALSE	FALSE	FALSE	FALSE
654321	SNORA75	2	FALSE	FALSE	FALSE	FALSE	668208	Gm13288	2	FALSE	FALSE	FALSE	FALSE
27099	SND1-IT1	2	FALSE	FALSE	FALSE	FALSE	545650	Gm13277	2	FALSE	FALSE	FALSE	FALSE
130367	SGPP2	2	FALSE	FALSE	FALSE	FALSE	545653	Gm13279	2	FALSE	FALSE	FALSE	FALSE
59340	HRH4	2	FALSE	FALSE	FALSE	FALSE	545646	Gm13290	2	FALSE	FALSE	FALSE	FALSE
100533181	FXYD6-FXYD2	2	FALSE	FALSE	FALSE	FALSE	545647	Gm13289	2	FALSE	FALSE	FALSE	FALSE
80765	STARD5	2	FALSE	FALSE	FALSE	FALSE	15962	Ifna1	2	FALSE	FALSE	FALSE	FALSE
386593	CHKB-CPT1B	2	FALSE	FALSE	FALSE	FALSE	18027	Nfia	2	FALSE	FALSE	FALSE	FALSE
90529	STPG1	2	FALSE	FALSE	FALSE	FALSE	100042493	Ccl21b	2	FALSE	FALSE	FALSE	FALSE
441051	HSP90AA6P	2	FALSE	FALSE	FALSE	FALSE	100504239	Gm10591	2	FALSE	FALSE	TRUE	FALSE
100158262	SCARNA9L	2	FALSE	FALSE	FALSE	FALSE	100504346	Gm13304	2	FALSE	FALSE	FALSE	FALSE
146861	SLC35G3	2	FALSE	FALSE	FALSE	FALSE	100862177	Ccl21d	2	FALSE	FALSE	FALSE	FALSE
2679	GGT3P	2	FALSE	FALSE	FALSE	FALSE	65956	Ccl21c	2	FALSE	FALSE	FALSE	FALSE
284339	TMEM145	2	FALSE	FALSE	FALSE	FALSE	100041504	LOC100041504	2	FALSE	FALSE	FALSE	FALSE
11223	MST1L	2	FALSE	FALSE	TRUE	FALSE	100041593	LOC100041593	2	FALSE	FALSE	FALSE	FALSE
150142	ZNF295-AS1	2	FALSE	FALSE	FALSE	FALSE	100504362	Gm1987	2	FALSE	FALSE	FALSE	FALSE
57336	ZNF287	2	FALSE	FALSE	FALSE	FALSE	18829	Ccl21a	2	FALSE	FALSE	FALSE	FALSE
8748	ADAM20	2	FALSE	FALSE	FALSE	FALSE	20531	Slc34a2	2	FALSE	FALSE	FALSE	FALSE
220729	LOC220729	2	FALSE	FALSE	FALSE	FALSE	20309	Cxcl15	2	FALSE	FALSE	FALSE	FALSE
102724428	SIK1B	2	FALSE	FALSE	TRUE	TRUE	75732	Iqcd	2	FALSE	FALSE	FALSE	FALSE
50839	TAS2R10	2	FALSE	FALSE	FALSE	FALSE	100039045	Gm10471	2	FALSE	FALSE	FALSE	FALSE
201191	SAMD14	2	FALSE	FALSE	FALSE	FALSE	21580	Tcrb-J	2	FALSE	FALSE	FALSE	FALSE
100526761	CCDC169-SOHLH2	2	FALSE	FALSE	FALSE	FALSE	692187	Igkv2-137	2	FALSE	FALSE	FALSE	FALSE
11039	GUSBP14	2	FALSE	FALSE	FALSE	FALSE	381777	Igkv1-110	2	FALSE	FALSE	FALSE	FALSE
4051	CYP4F3	2	FALSE	FALSE	FALSE	FALSE	629822	Ighv7-3	2	FALSE	FALSE	FALSE	FALSE
126549	ANKLE1	2	FALSE	FALSE	FALSE	FALSE	110759	Igkj1	2	FALSE	FALSE	FALSE	FALSE
153770	PLAC8L1	2	FALSE	FALSE	FALSE	FALSE	667881	Igkv6-14	2	FALSE	FALSE	FALSE	FALSE
26255	PTTG3P	2	FALSE	FALSE	FALSE	FALSE	232065	Igkv8-19	2	FALSE	FALSE	FALSE	FALSE
390323	OR6C75	2	FALSE	FALSE	FALSE	FALSE	68498	Tspan11	2	FALSE	FALSE	FALSE	FALSE
29798	C2orf27A	2	FALSE	FALSE	FALSE	FALSE	232685	Lncpint	2	FALSE	FALSE	FALSE	FALSE
388372	CCL4L1	2	FALSE	FALSE	TRUE	FALSE	68477	Rmnd5a	2	FALSE	FALSE	FALSE	FALSE
653061	GOLGA8S	2	FALSE	FALSE	FALSE	FALSE	104263	Kdm3a	2	FALSE	FALSE	FALSE	FALSE
85026	ARRDC1-AS1	2	FALSE	FALSE	FALSE	FALSE	243529	H1f10	2	FALSE	FALSE	FALSE	FALSE
122525	C14orf28	2	FALSE	FALSE	FALSE	FALSE	20514	Slc1a5	2	FALSE	FALSE	FALSE	FALSE
619568	SNORA4	2	FALSE	FALSE	FALSE	FALSE	100126357	Gm10676	2	FALSE	FALSE	FALSE	FALSE
353088	ZNF429	2	FALSE	FALSE	FALSE	FALSE	16858	Lgals7	2	FALSE	FALSE	FALSE	FALSE
100124536	SNORA38B	2	FALSE	FALSE	FALSE	FALSE	100043067	Vmn1r158	2	FALSE	FALSE	FALSE	FALSE
440307	TTLL13P	2	FALSE	FALSE	FALSE	FALSE	208111	Zfp976	2	FALSE	FALSE	FALSE	FALSE
79852	EPHX3	2	FALSE	FALSE	FALSE	FALSE	140481	Man2a2	2	FALSE	FALSE	FALSE	FALSE
347741	OTOP3	2	FALSE	FALSE	FALSE	FALSE	79196	Osbpl5	2	FALSE	FALSE	FALSE	FALSE
339803	LOC339803	2	FALSE	FALSE	FALSE	FALSE	68867	Rnf122	2	FALSE	FALSE	FALSE	FALSE
677801	SNORA14A	2	FALSE	FALSE	FALSE	FALSE	52065	Mfhas1	2	FALSE	FALSE	FALSE	FALSE
220832	FABP5P3	2	FALSE	FALSE	FALSE	FALSE	791308	Gm9933	2	FALSE	FALSE	FALSE	FALSE
2974	GUCY1B2	2	FALSE	FALSE	FALSE	FALSE	14128	Fcer2a	2	FALSE	FALSE	FALSE	FALSE
259296	TAS2R50	2	FALSE	FALSE	FALSE	FALSE	212139	Cc2d1a	2	FALSE	FALSE	FALSE	FALSE
89894	TMEM116	2	FALSE	FALSE	FALSE	FALSE	66714	4921524J17Rik	2	FALSE	FALSE	FALSE	FALSE
341418	OR6C4	2	FALSE	FALSE	FALSE	FALSE	70796	Zdhhc1	2	FALSE	FALSE	FALSE	FALSE
122740	OR4K14	2	FALSE	FALSE	FALSE	FALSE	59095	Fxyd6	2	FALSE	FALSE	FALSE	FALSE
1572	CYP2F1	2	FALSE	FALSE	FALSE	FALSE	56808	Cacna2d2	2	FALSE	FALSE	FALSE	FALSE
286101	ZNF252P	2	FALSE	FALSE	FALSE	FALSE	53867	Col5a3	2	FALSE	FALSE	TRUE	FALSE
392392	OR1K1	2	FALSE	FALSE	FALSE	FALSE	102644	Oaf	2	FALSE	FALSE	FALSE	FALSE
100529257	SYNJ2BP-COX16	2	FALSE	FALSE	FALSE	FALSE	12501	Cd3e	2	FALSE	FALSE	TRUE	FALSE
196446	MYRFL	2	FALSE	FALSE	FALSE	FALSE	13205	Ddx3x	2	FALSE	FALSE	FALSE	FALSE
114795	TMEM132B	2	FALSE	FALSE	FALSE	FALSE	100135657	Rhox3e	2	FALSE	FALSE	FALSE	FALSE
54847	SIDT1	2	FALSE	FALSE	FALSE	FALSE	100861623	Rhox3a2	2	FALSE	FALSE	FALSE	FALSE
107282092	BOLA2-SMG1P6	2	FALSE	FALSE	FALSE	FALSE	382209	Rhox3a	2	FALSE	FALSE	FALSE	FALSE
401387	LRRD1	2	FALSE	FALSE	FALSE	FALSE	547168	Rhox7a	2	FALSE	FALSE	FALSE	FALSE
648987	LOC648987	2	FALSE	FALSE	FALSE	FALSE	66496	Ppdpf	2	FALSE	FALSE	FALSE	FALSE
100505549	LOC100505549	2	FALSE	FALSE	FALSE	FALSE	171207	Arhgap4	2	FALSE	FALSE	FALSE	FALSE
50939	IMPG2	2	FALSE	FALSE	TRUE	FALSE	16728	L1cam	2	FALSE	FALSE	FALSE	FALSE
440243	GOLGA6L22	2	FALSE	FALSE	FALSE	FALSE	76982	Vxn	1	FALSE	FALSE	FALSE	FALSE
147081	LINC02210	2	FALSE	FALSE	FALSE	FALSE	70397	Tmem70	1	FALSE	FALSE	FALSE	FALSE
100652824	KIAA2012	2	FALSE	FALSE	FALSE	FALSE	214855	Arid5a	1	FALSE	FALSE	FALSE	FALSE
54660	PCDHB18P	2	FALSE	FALSE	FALSE	FALSE	94220	Cnnm4	1	FALSE	FALSE	FALSE	FALSE
729420	LMO7DN	2	FALSE	FALSE	FALSE	FALSE	70853	Vwa3b	1	FALSE	FALSE	FALSE	FALSE
339524	LINC01140	2	FALSE	FALSE	FALSE	FALSE	67387	Unc50	1	FALSE	FALSE	FALSE	FALSE
100287596	DDX11L5	2	FALSE	FALSE	FALSE	FALSE	16177	Il1r1	1	FALSE	FALSE	FALSE	FALSE
727856	DDX11L16	2	FALSE	FALSE	FALSE	FALSE	246229	Bivm	1	FALSE	FALSE	FALSE	FALSE
100529097	RPL36A-HNRNPH2	2	FALSE	FALSE	FALSE	FALSE	72085	Osgepl1	1	FALSE	FALSE	FALSE	FALSE
197135	PATL2	2	FALSE	FALSE	FALSE	FALSE	212679	Mars2	1	FALSE	FALSE	FALSE	FALSE
259307	IL4I1	2	FALSE	FALSE	TRUE	FALSE	71724	Aox3	1	FALSE	FALSE	FALSE	FALSE
56131	PCDHB4	2	FALSE	FALSE	FALSE	FALSE	271697	Cdk15	1	FALSE	FALSE	FALSE	FALSE
440153	OR11H12	2	FALSE	FALSE	FALSE	FALSE	77951	Cyp20a1	1	FALSE	FALSE	FALSE	FALSE
375704	ENHO	2	FALSE	FALSE	TRUE	FALSE	73884	Zdbf2	1	FALSE	FALSE	FALSE	FALSE
677793	SNORA2A	2	FALSE	FALSE	FALSE	FALSE	75619	Fastkd2	1	FALSE	FALSE	TRUE	FALSE
151325	MYADML	2	FALSE	FALSE	FALSE	FALSE	18173	Slc11a1	1	FALSE	FALSE	FALSE	FALSE
132200	C3orf49	2	FALSE	FALSE	FALSE	FALSE	66821	Bcs1l	1	FALSE	FALSE	FALSE	FALSE
642559	POU5F1P3	2	FALSE	FALSE	FALSE	FALSE	104086	Cyp27a1	1	FALSE	FALSE	FALSE	FALSE
100529145	TEN1-CDK3	2	FALSE	FALSE	FALSE	FALSE	69080	Gmppa	1	FALSE	FALSE	FALSE	FALSE
442186	OR2J3	2	FALSE	FALSE	FALSE	FALSE	69163	Mrpl44	1	FALSE	FALSE	FALSE	FALSE
105379252	LOC105379252	2	FALSE	FALSE	FALSE	FALSE	75734	Mff	1	FALSE	FALSE	FALSE	FALSE
54207	KCNK10	2	FALSE	FALSE	FALSE	FALSE	208718	Dis3l2	1	FALSE	FALSE	FALSE	TRUE
256006	ANKRD31	2	FALSE	FALSE	FALSE	FALSE	77040	Atg16l1	1	FALSE	TRUE	FALSE	FALSE
200035	NUDT17	2	FALSE	FALSE	FALSE	FALSE	64095	Gpr35	1	FALSE	FALSE	FALSE	FALSE
303	ANXA2P1	2	FALSE	FALSE	FALSE	FALSE	66385	Ppp1r7	1	FALSE	FALSE	FALSE	FALSE
401494	HACD4	2	FALSE	FALSE	FALSE	FALSE	66615	Atg4b	1	FALSE	TRUE	FALSE	FALSE
220992	ZNF485	2	FALSE	FALSE	FALSE	FALSE	241159	Neu4	1	FALSE	FALSE	FALSE	FALSE
3743	KCNA7	2	FALSE	FALSE	FALSE	FALSE	634346	Gm7135	1	FALSE	FALSE	FALSE	FALSE
401428	OR2A20P	2	FALSE	FALSE	FALSE	FALSE	252876	Gin1	1	FALSE	FALSE	FALSE	FALSE
100529262	MIA-RAB4B	2	FALSE	FALSE	FALSE	FALSE	70866	Slco6d1	1	FALSE	FALSE	FALSE	FALSE
221481	ARMC12	2	FALSE	FALSE	FALSE	FALSE	21934	Tnfrsf11a	1	FALSE	FALSE	FALSE	FALSE
340393	TMEM249	2	FALSE	FALSE	FALSE	FALSE	20724	Serpinb5	1	FALSE	FALSE	TRUE	FALSE
222663	SCUBE3	2	FALSE	FALSE	TRUE	FALSE	74150	Slc35f5	1	FALSE	FALSE	FALSE	FALSE
148645	LINC00337	2	FALSE	FALSE	FALSE	FALSE	98396	Slc41a1	1	FALSE	FALSE	FALSE	FALSE
7292	TNFSF4	2	FALSE	FALSE	TRUE	FALSE	213409	Lemd1	1	FALSE	FALSE	FALSE	FALSE
64231	MS4A6A	2	FALSE	FALSE	FALSE	FALSE	108954	Ppp1r15b	1	FALSE	FALSE	FALSE	FALSE
4320	MMP11	2	FALSE	FALSE	TRUE	FALSE	240756	Klhl12	1	FALSE	FALSE	FALSE	FALSE
57030	SLC17A7	2	FALSE	FALSE	TRUE	FALSE	320139	Ptpn7	1	FALSE	FALSE	FALSE	FALSE
378805	LINC-PINT	2	FALSE	FALSE	FALSE	FALSE	117198	Ivns1abp	1	FALSE	FALSE	FALSE	FALSE
951	CD37	2	FALSE	FALSE	TRUE	FALSE	73844	Ankrd45	1	FALSE	FALSE	FALSE	FALSE
360132	FKBP9P1	2	FALSE	FALSE	FALSE	FALSE	110648	Lmx1a	1	FALSE	FALSE	FALSE	FALSE
220979	ZNF22-AS1	2	FALSE	FALSE	TRUE	FALSE	26904	Sh2d1b1	1	FALSE	FALSE	FALSE	FALSE
100505696	SH3BP5-AS1	2	FALSE	FALSE	FALSE	FALSE	246256	Fcgr4	1	FALSE	FALSE	FALSE	FALSE
388931	MFSD2B	2	FALSE	FALSE	FALSE	FALSE	57370	B4galt3	1	FALSE	FALSE	FALSE	FALSE
401014	TEX41	2	FALSE	FALSE	FALSE	FALSE	12523	Cd84	1	FALSE	TRUE	FALSE	FALSE
664709	HNRNPA1P10	2	FALSE	FALSE	FALSE	FALSE	258880	Olfr218	1	FALSE	FALSE	FALSE	FALSE
26266	SLC13A4	2	FALSE	FALSE	FALSE	FALSE	100033459	Ifi208	1	FALSE	FALSE	FALSE	FALSE
130814	SLC66A3	2	FALSE	FALSE	FALSE	FALSE	258715	Olfr421-ps1	1	FALSE	FALSE	FALSE	FALSE
26301	GBGT1	2	FALSE	FALSE	FALSE	FALSE	66289	Mptx1	1	FALSE	FALSE	FALSE	FALSE
400238	LINC00642	2	FALSE	FALSE	FALSE	FALSE	30928	Zbtb18	1	FALSE	FALSE	FALSE	FALSE
1269	CNR2	2	FALSE	FALSE	FALSE	FALSE	78825	Desi2	1	FALSE	FALSE	FALSE	FALSE
400629	TEX19	2	FALSE	FALSE	FALSE	TRUE	98732	Rab3gap2	1	FALSE	TRUE	FALSE	FALSE
100506713	ALOX12-AS1	2	FALSE	FALSE	FALSE	FALSE	52477	Angel2	1	FALSE	FALSE	FALSE	TRUE
4717	NDUFC1	2	FALSE	FALSE	FALSE	FALSE	226856	Lpgat1	1	FALSE	FALSE	FALSE	FALSE
641311	RPL31P11	2	FALSE	FALSE	FALSE	FALSE	319266	A130010J15Rik	1	FALSE	FALSE	FALSE	FALSE
100289092	ATP2A1-AS1	2	FALSE	FALSE	FALSE	FALSE	16780	Lamb3	1	FALSE	FALSE	TRUE	FALSE
105376843	SNHG25	2	FALSE	FALSE	FALSE	FALSE	212442	Lactb2	1	FALSE	FALSE	FALSE	FALSE
101928578	RAP2C-AS1	2	FALSE	FALSE	FALSE	FALSE	66799	Ube2w	1	FALSE	FALSE	FALSE	FALSE
414189	AGAP6	2	FALSE	FALSE	FALSE	FALSE	78081	Crisp4	1	FALSE	FALSE	FALSE	FALSE
105373449	LOC105373449	2	FALSE	FALSE	FALSE	FALSE	66755	Ppp1r14bl	1	FALSE	FALSE	FALSE	FALSE
152206	CCDC13	2	FALSE	FALSE	FALSE	FALSE	433287	Gm15455	1	FALSE	FALSE	FALSE	FALSE
57824	HMHB1	2	FALSE	FALSE	FALSE	FALSE	226976	Kansl3	1	FALSE	FALSE	FALSE	FALSE
3139	HLA-L	2	FALSE	FALSE	FALSE	FALSE	214895	Lman2l	1	FALSE	FALSE	FALSE	FALSE
109504726	ERV3-1-ZNF117	2	FALSE	FALSE	FALSE	FALSE	98258	Txndc9	1	FALSE	FALSE	FALSE	FALSE
83982	IFI27L2	2	FALSE	FALSE	FALSE	FALSE	100042065	Gm3646	1	FALSE	FALSE	FALSE	FALSE
100996842	LOC100996842	2	FALSE	FALSE	FALSE	FALSE	70396	Asnsd1	1	FALSE	FALSE	FALSE	FALSE
2907	GRINA	2	FALSE	FALSE	FALSE	FALSE	98488	Gtf3c3	1	FALSE	FALSE	FALSE	FALSE
54964	C1orf56	2	FALSE	FALSE	TRUE	FALSE	70827	Trak2	1	FALSE	FALSE	FALSE	FALSE
282973	JAKMIP3	2	FALSE	FALSE	FALSE	FALSE	241073	Dytn	1	FALSE	FALSE	FALSE	FALSE
100507250	LOC100507250	2	FALSE	FALSE	FALSE	FALSE	12965	Crygb	1	FALSE	FALSE	FALSE	FALSE
254128	NIFK-AS1	2	FALSE	FALSE	FALSE	FALSE	22145	Tuba4a	1	FALSE	FALSE	FALSE	TRUE
100287616	LOXL1-AS1	2	FALSE	FALSE	FALSE	FALSE	14767	Nmur1	1	FALSE	FALSE	FALSE	FALSE
8269	TMEM187	2	FALSE	FALSE	FALSE	FALSE	18582	Pde6d	1	FALSE	FALSE	FALSE	FALSE
102723566	LOC102723566	2	FALSE	FALSE	FALSE	FALSE	66915	Cops9	1	FALSE	FALSE	FALSE	FALSE
129607	CMPK2	2	FALSE	FALSE	FALSE	FALSE	320311	Rnf152	1	FALSE	TRUE	FALSE	FALSE
100128881	VPS9D1-AS1	2	FALSE	FALSE	FALSE	FALSE	70750	Kdsr	1	FALSE	FALSE	FALSE	FALSE
728927	ZNF736	2	FALSE	FALSE	FALSE	FALSE	20479	Vps4b	1	FALSE	TRUE	FALSE	TRUE
100527964	LHX4-AS1	2	FALSE	FALSE	FALSE	FALSE	319901	Dsel	1	FALSE	FALSE	FALSE	FALSE
54718	BTN2A3P	2	FALSE	FALSE	FALSE	FALSE	213006	Mfsd4a	1	FALSE	FALSE	FALSE	FALSE
729747	ZNF878	2	FALSE	FALSE	FALSE	FALSE	68875	Tmcc2	1	FALSE	FALSE	FALSE	FALSE
219855	SLC37A2	2	FALSE	FALSE	TRUE	FALSE	57439	Tmem183a	1	FALSE	FALSE	FALSE	FALSE
100506334	LINC00649	2	FALSE	FALSE	FALSE	FALSE	624910	Rgs21	1	FALSE	FALSE	FALSE	FALSE
440073	IQSEC3	2	FALSE	FALSE	FALSE	FALSE	66875	Swt1	1	FALSE	FALSE	FALSE	FALSE
150051	LOC150051	2	FALSE	FALSE	FALSE	FALSE	226517	Smg7	1	FALSE	FALSE	FALSE	FALSE
286190	LACTB2-AS1	2	FALSE	FALSE	FALSE	FALSE	74091	Npl	1	FALSE	FALSE	FALSE	FALSE
56099	PCDHGB7	2	FALSE	FALSE	FALSE	FALSE	208263	Tor1aip1	1	FALSE	FALSE	FALSE	FALSE
154761	LOC154761	2	FALSE	FALSE	FALSE	FALSE	214575	Tdrd5	1	FALSE	FALSE	FALSE	FALSE
100132077	LOC100132077	2	FALSE	FALSE	FALSE	FALSE	30935	Tor3a	1	FALSE	FALSE	FALSE	FALSE
10485	C1orf61	2	FALSE	FALSE	FALSE	FALSE	215015	Fam20b	1	FALSE	FALSE	TRUE	FALSE
140831	ZSWIM3	2	FALSE	FALSE	FALSE	FALSE	73435	Tex35	1	FALSE	FALSE	FALSE	FALSE
100505538	RBM26-AS1	2	FALSE	FALSE	FALSE	FALSE	226539	Dars2	1	FALSE	FALSE	FALSE	FALSE
729234	FAHD2CP	2	FALSE	FALSE	FALSE	FALSE	226541	Klhl20	1	FALSE	FALSE	FALSE	FALSE
390595	UBAP1L	2	FALSE	FALSE	FALSE	FALSE	240879	Mettl11b	1	FALSE	FALSE	FALSE	FALSE
728558	ENTPD1-AS1	2	FALSE	FALSE	FALSE	FALSE	108735	Sft2d2	1	FALSE	FALSE	FALSE	FALSE
90625	ERVH48-1	2	FALSE	FALSE	TRUE	FALSE	240894	Fmo9	1	FALSE	FALSE	FALSE	FALSE
3118	HLA-DQA2	2	FALSE	FALSE	FALSE	FALSE	15490	Hsd17b7	1	FALSE	FALSE	FALSE	FALSE
100132707	PAXIP1-AS2	2	FALSE	FALSE	FALSE	FALSE	665574	Gm7694	1	FALSE	FALSE	FALSE	FALSE
387841	RPL13AP20	2	FALSE	FALSE	FALSE	FALSE	14131	Fcgr3	1	FALSE	FALSE	FALSE	FALSE
100463488	MTRNR2L10	2	FALSE	FALSE	TRUE	FALSE	66425	Pcp4l1	1	FALSE	FALSE	FALSE	FALSE
55449	DHRS4-AS1	2	FALSE	FALSE	FALSE	FALSE	14127	Fcer1g	1	FALSE	FALSE	FALSE	FALSE
387066	SNHG5	2	FALSE	FALSE	FALSE	FALSE	74748	Slamf8	1	FALSE	FALSE	FALSE	FALSE
100463482	MTRNR2L6	2	FALSE	FALSE	TRUE	FALSE	545384	Ifi214	1	FALSE	FALSE	FALSE	FALSE
338799	LINC01089	2	FALSE	FALSE	FALSE	FALSE	623121	Ifi213	1	FALSE	FALSE	FALSE	FALSE
100996709	LOC100996709	2	FALSE	FALSE	FALSE	FALSE	226791	Lyplal1	1	FALSE	FALSE	FALSE	FALSE
100506084	ARL17B	2	FALSE	FALSE	FALSE	FALSE	76843	Dtl	1	FALSE	FALSE	FALSE	TRUE
55146	ZDHHC4	2	FALSE	FALSE	FALSE	FALSE	270685	Mthfd1l	1	FALSE	FALSE	FALSE	FALSE
388789	SMIM26	2	FALSE	FALSE	FALSE	FALSE	73419	Armt1	1	FALSE	FALSE	FALSE	FALSE
441389	LINC01239	2	FALSE	FALSE	FALSE	FALSE	66125	Sf3b5	1	FALSE	FALSE	FALSE	FALSE
219670	ENKUR	2	FALSE	FALSE	FALSE	FALSE	237310	Il22ra2	1	FALSE	FALSE	FALSE	FALSE
51338	MS4A4A	2	FALSE	FALSE	FALSE	FALSE	26408	Map3k5	1	FALSE	FALSE	FALSE	FALSE
105369807	LINC02454	2	FALSE	FALSE	FALSE	FALSE	56422	Hbs1l	1	FALSE	FALSE	FALSE	FALSE
729920	CRPPA	2	FALSE	FALSE	FALSE	FALSE	26464	Vnn3	1	FALSE	FALSE	FALSE	FALSE
79746	ECHDC3	2	FALSE	FALSE	FALSE	FALSE	22110	Tspyl1	1	FALSE	FALSE	FALSE	FALSE
100507487	LINC02615	2	FALSE	FALSE	FALSE	FALSE	319415	Hs3st5	1	FALSE	FALSE	FALSE	FALSE
196996	GRAMD2A	2	FALSE	FALSE	FALSE	FALSE	71924	Tube1	1	FALSE	FALSE	FALSE	TRUE
100506054	RNASEH1-AS1	2	FALSE	FALSE	FALSE	FALSE	78977	Popdc3	1	FALSE	FALSE	FALSE	FALSE
100507588	TGFBR3L	2	FALSE	FALSE	FALSE	FALSE	66403	Asf1a	1	FALSE	FALSE	FALSE	FALSE
338596	ST8SIA6	2	FALSE	FALSE	FALSE	FALSE	216011	Lrrc20	1	FALSE	FALSE	FALSE	FALSE
100506581	C16orf95	2	FALSE	FALSE	FALSE	FALSE	21337	Tacr2	1	FALSE	FALSE	FALSE	FALSE
101927482	HECW2-AS1	2	FALSE	FALSE	FALSE	FALSE	73132	Slc25a16	1	FALSE	FALSE	FALSE	FALSE
100131434	LINC00893	2	FALSE	FALSE	FALSE	FALSE	11540	Adora2a	1	FALSE	FALSE	FALSE	FALSE
151050	KANSL1L	2	FALSE	FALSE	FALSE	FALSE	64453	Zfp280b	1	FALSE	FALSE	FALSE	FALSE
79674	VEPH1	2	FALSE	FALSE	FALSE	FALSE	20203	S100b	1	FALSE	FALSE	FALSE	FALSE
57234	LINC00869	2	FALSE	FALSE	FALSE	FALSE	54387	Mcm3ap	1	FALSE	FALSE	FALSE	FALSE
51275	MAPKAPK5-AS1	2	FALSE	FALSE	FALSE	FALSE	16987	Lss	1	FALSE	FALSE	FALSE	FALSE
2681	GGTA1P	2	FALSE	FALSE	FALSE	FALSE	22213	Ube2g2	1	FALSE	FALSE	FALSE	FALSE
103695435	BBOX1-AS1	2	FALSE	FALSE	FALSE	FALSE	100040299	Gm2696	1	FALSE	FALSE	FALSE	FALSE
100507050	TPBGL	2	FALSE	FALSE	FALSE	FALSE	259042	Olfr1351	1	FALSE	FALSE	FALSE	FALSE
163175	LGI4	2	FALSE	FALSE	TRUE	FALSE	16904	Gzmm	1	FALSE	FALSE	FALSE	FALSE
574414	PRR9	2	FALSE	FALSE	FALSE	FALSE	59090	Midn	1	FALSE	FALSE	FALSE	FALSE
10683	DLL3	2	FALSE	FALSE	FALSE	FALSE	100113398	Adat3	1	FALSE	FALSE	FALSE	FALSE
79290	OR13A1	2	FALSE	FALSE	FALSE	FALSE	18717	Pip5k1c	1	FALSE	FALSE	FALSE	FALSE
574412	MIR452	2	FALSE	FALSE	FALSE	FALSE	408062	Zfp873	1	FALSE	FALSE	FALSE	FALSE
100129518	SOD2-OT1	2	FALSE	FALSE	FALSE	FALSE	13998	Fgd6	1	FALSE	FALSE	FALSE	FALSE
26809	SNORD42A	2	FALSE	FALSE	FALSE	FALSE	22025	Nr2c1	1	FALSE	FALSE	FALSE	FALSE
162998	OR7D2	2	FALSE	FALSE	FALSE	FALSE	237504	Rassf9	1	FALSE	FALSE	FALSE	FALSE
390077	OR52N2	2	FALSE	FALSE	FALSE	FALSE	53605	Nap1l1	1	FALSE	FALSE	FALSE	FALSE
404037	HAPLN4	2	FALSE	FALSE	TRUE	FALSE	69286	Glipr1l1	1	FALSE	FALSE	FALSE	FALSE
107987457	LOC107987457	2	FALSE	FALSE	FALSE	FALSE	67537	Glipr1l2	1	FALSE	FALSE	FALSE	FALSE
10887	PROKR1	2	FALSE	FALSE	FALSE	FALSE	270802	BC048403	1	FALSE	FALSE	FALSE	FALSE
439931	THAP7-AS1	2	FALSE	FALSE	FALSE	FALSE	319468	Ppm1h	1	FALSE	FALSE	FALSE	FALSE
100505555	LOC100505555	2	FALSE	FALSE	FALSE	FALSE	216445	Arhgap9	1	FALSE	FALSE	FALSE	FALSE
60675	PROK2	2	FALSE	FALSE	TRUE	FALSE	116848	Baz2a	1	FALSE	FALSE	FALSE	FALSE
10265	IRX5	2	FALSE	FALSE	FALSE	FALSE	11947	Atp5b	1	FALSE	FALSE	FALSE	FALSE
100130887	ATE1-AS1	2	FALSE	FALSE	FALSE	FALSE	20431	Pmel	1	FALSE	FALSE	FALSE	FALSE
388289	C16orf47	2	FALSE	FALSE	FALSE	FALSE	258542	Olfr786	1	FALSE	FALSE	FALSE	FALSE
644096	SDHAF1	2	FALSE	FALSE	FALSE	FALSE	258935	Olfr790	1	FALSE	FALSE	FALSE	FALSE
728975	LOC728975	2	FALSE	FALSE	FALSE	FALSE	258932	Olfr791	1	FALSE	FALSE	FALSE	FALSE
8477	GPR65	2	FALSE	FALSE	FALSE	FALSE	258150	Olfr792	1	FALSE	FALSE	FALSE	FALSE
728130	NUTM2D	2	FALSE	FALSE	FALSE	FALSE	258930	Olfr808	1	FALSE	FALSE	FALSE	FALSE
146857	SLFN13	2	FALSE	FALSE	FALSE	FALSE	670558	H60c	1	FALSE	FALSE	FALSE	FALSE
109616975	SNORA74D	2	FALSE	FALSE	FALSE	FALSE	66084	Rmnd1	1	FALSE	FALSE	FALSE	FALSE
100506606	LOC100506606	2	FALSE	FALSE	FALSE	FALSE	56535	Pex3	1	FALSE	FALSE	FALSE	FALSE
85474	LBX2	2	FALSE	FALSE	FALSE	FALSE	56016	Hebp2	1	FALSE	FALSE	FALSE	FALSE
391190	OR2L8	2	FALSE	FALSE	FALSE	FALSE	237300	Gm4922	1	FALSE	FALSE	FALSE	FALSE
80054	CEBPA-DT	2	FALSE	FALSE	FALSE	FALSE	114671	4930444G20Rik	1	FALSE	FALSE	FALSE	FALSE
100505633	LINC01133	2	FALSE	FALSE	FALSE	FALSE	18605	Enpp1	1	FALSE	FALSE	FALSE	FALSE
101927111	SUCLG2-AS1	2	FALSE	FALSE	FALSE	FALSE	432442	Akap7	1	FALSE	FALSE	FALSE	FALSE
107984921	LINC01772	2	FALSE	FALSE	FALSE	FALSE	100504474	Smlr1	1	FALSE	FALSE	FALSE	FALSE
388588	SMIM1	2	FALSE	FALSE	FALSE	FALSE	67719	2310057J18Rik	1	FALSE	FALSE	FALSE	FALSE
100128242	-	2	FALSE	FALSE	FALSE	FALSE	215900	Calhm6	1	FALSE	FALSE	FALSE	FALSE
100302185	MIR1204	2	FALSE	FALSE	FALSE	FALSE	66337	Fam229b	1	FALSE	FALSE	FALSE	FALSE
100505761	RPARP-AS1	2	FALSE	FALSE	FALSE	FALSE	72472	Slc16a10	1	FALSE	FALSE	FALSE	FALSE
145783	LOC145783	2	FALSE	FALSE	FALSE	FALSE	71713	Cdc40	1	FALSE	FALSE	FALSE	FALSE
157489	SDAD1P1	2	FALSE	FALSE	FALSE	FALSE	544696	Tbc1d32	1	FALSE	FALSE	FALSE	FALSE
440925	LINC01124	2	FALSE	FALSE	FALSE	FALSE	13608	Edar	1	FALSE	FALSE	FALSE	FALSE
100302138	MIR1292	2	FALSE	FALSE	FALSE	FALSE	52717	Anapc16	1	FALSE	FALSE	FALSE	TRUE
643988	FNDC10	2	FALSE	FALSE	FALSE	FALSE	107449	Unc5b	1	FALSE	FALSE	FALSE	FALSE
574449	MIR492	2	FALSE	FALSE	FALSE	FALSE	338359	Supv3l1	1	FALSE	FALSE	FALSE	FALSE
2880	GPX5	2	FALSE	FALSE	TRUE	FALSE	30930	Vps26a	1	FALSE	FALSE	FALSE	FALSE
100507347	VIM-AS1	2	FALSE	FALSE	FALSE	FALSE	71371	Arid5b	1	FALSE	FALSE	FALSE	FALSE
80115	BAIAP2L2	2	FALSE	FALSE	FALSE	FALSE	320700	A930033H14Rik	1	FALSE	FALSE	FALSE	FALSE
497258	BDNF-AS	2	FALSE	FALSE	FALSE	FALSE	216080	Ube2d1	1	FALSE	FALSE	FALSE	FALSE
8756	ADAM7	2	FALSE	FALSE	FALSE	FALSE	71733	Susd2	1	FALSE	FALSE	FALSE	TRUE
202243	CCDC125	2	FALSE	FALSE	FALSE	FALSE	100041261	Gm3238	1	FALSE	FALSE	FALSE	FALSE
26784	SNORA64	2	FALSE	FALSE	FALSE	FALSE	28295	Gatd3a	1	FALSE	FALSE	FALSE	FALSE
219875	OR4D5	2	FALSE	FALSE	FALSE	FALSE	12365	Casp14	1	FALSE	FALSE	FALSE	FALSE
353500	BMP8A	2	FALSE	FALSE	TRUE	FALSE	258305	Olfr1356	1	FALSE	FALSE	FALSE	FALSE
101927621	LINC01534	2	FALSE	FALSE	FALSE	FALSE	14431	Gamt	1	FALSE	FALSE	FALSE	FALSE
731275	LINC01347	2	FALSE	FALSE	FALSE	FALSE	78670	Plekhj1	1	FALSE	FALSE	FALSE	FALSE
27334	P2RY10	2	FALSE	FALSE	FALSE	FALSE	71912	Jsrp1	1	FALSE	FALSE	FALSE	FALSE
728118	NUTM2A	2	FALSE	FALSE	FALSE	FALSE	66047	Mrpl54	1	FALSE	FALSE	FALSE	FALSE
126668	TDRD10	2	FALSE	FALSE	FALSE	FALSE	102635990	LOC102635990	1	FALSE	FALSE	FALSE	FALSE
26816	SNORD35A	2	FALSE	FALSE	FALSE	FALSE	75317	Parpbp	1	FALSE	FALSE	FALSE	FALSE
9365	KL	2	FALSE	FALSE	TRUE	FALSE	20728	Spic	1	FALSE	FALSE	FALSE	FALSE
286333	FAM225A	2	FALSE	FALSE	FALSE	FALSE	18674	Slc25a3	1	FALSE	FALSE	FALSE	FALSE
102466749	MIR6849	2	FALSE	FALSE	FALSE	FALSE	237500	Tmtc3	1	FALSE	FALSE	FALSE	FALSE
114827	FHAD1	2	FALSE	FALSE	FALSE	FALSE	68281	4930430F08Rik	1	FALSE	FALSE	FALSE	FALSE
113278	SLC52A3	2	FALSE	FALSE	FALSE	FALSE	216292	Mettl25	1	FALSE	FALSE	FALSE	FALSE
220929	ZNF438	2	FALSE	FALSE	FALSE	FALSE	380660	Acss3	1	FALSE	FALSE	FALSE	FALSE
58483	LINC00474	2	FALSE	FALSE	FALSE	FALSE	382423	Atxn7l3b	1	FALSE	FALSE	FALSE	FALSE
259294	TAS2R19	2	FALSE	FALSE	FALSE	FALSE	72068	Cnot2	1	FALSE	FALSE	FALSE	FALSE
692099	FAM86DP	2	FALSE	FALSE	FALSE	FALSE	71702	Cdc5l	1	FALSE	FALSE	FALSE	TRUE
2172	FABP6	2	FALSE	FALSE	FALSE	FALSE	192678	Rassf3	1	FALSE	FALSE	FALSE	FALSE
728978	UNC5B-AS1	2	FALSE	FALSE	FALSE	FALSE	20503	Slc16a7	1	FALSE	FALSE	FALSE	FALSE
100505478	TEX48	2	FALSE	FALSE	FALSE	FALSE	68876	Atp23	1	FALSE	FALSE	FALSE	FALSE
390882	OR7G2	2	FALSE	FALSE	FALSE	FALSE	117150	Pip4k2c	1	FALSE	TRUE	FALSE	FALSE
503637	DUXAP8	2	FALSE	FALSE	FALSE	FALSE	110962	Mbd6	1	FALSE	FALSE	FALSE	FALSE
84814	PLPP7	2	FALSE	FALSE	FALSE	FALSE	16325	Inhbc	1	FALSE	FALSE	FALSE	FALSE
1587	ADAM3A	2	FALSE	FALSE	FALSE	FALSE	11536	Gpr182	1	FALSE	FALSE	FALSE	FALSE
401081	C3orf85	2	FALSE	FALSE	FALSE	FALSE	27400	Hsd17b6	1	FALSE	FALSE	FALSE	FALSE
23430	TPSD1	2	FALSE	FALSE	TRUE	FALSE	66701	Spryd4	1	FALSE	FALSE	FALSE	FALSE
101927934	LINC01843	2	FALSE	FALSE	FALSE	FALSE	216459	Myl6b	1	FALSE	FALSE	FALSE	FALSE
124872	B4GALNT2	2	FALSE	FALSE	FALSE	FALSE	211389	Suox	1	FALSE	FALSE	FALSE	FALSE
64816	CYP3A43	2	FALSE	FALSE	FALSE	FALSE	19344	Rab5b	1	FALSE	FALSE	FALSE	FALSE
53836	GPR87	2	FALSE	FALSE	FALSE	FALSE	258934	Olfr802	1	FALSE	FALSE	FALSE	FALSE
56114	PCDHGA1	2	FALSE	FALSE	FALSE	FALSE	258547	Olfr803	1	FALSE	FALSE	FALSE	FALSE
50802	IGK	2	FALSE	FALSE	FALSE	FALSE	258671	Olfr826	1	FALSE	FALSE	FALSE	FALSE
3626	INHBC	2	FALSE	FALSE	TRUE	FALSE	11923	Neurod4	1	FALSE	FALSE	FALSE	FALSE
23591	FAM215A	2	FALSE	FALSE	FALSE	FALSE	625131	Vmn2r87	1	FALSE	FALSE	FALSE	FALSE
79903	NAA60	2	FALSE	FALSE	FALSE	FALSE	53897	Gal3st1	1	FALSE	FALSE	FALSE	FALSE
55065	SLC52A1	2	FALSE	FALSE	FALSE	FALSE	211347	Pank3	1	FALSE	FALSE	FALSE	FALSE
79412	KREMEN2	2	FALSE	FALSE	FALSE	FALSE	319767	Atp10b	1	FALSE	FALSE	FALSE	FALSE
5986	RFNG	2	FALSE	FALSE	TRUE	FALSE	74315	Rnf145	1	FALSE	FALSE	FALSE	FALSE
7173	TPO	2	FALSE	FALSE	TRUE	FALSE	258912	Olfr1378	1	FALSE	FALSE	FALSE	FALSE
10663	CXCR6	2	FALSE	FALSE	FALSE	FALSE	622699	Gm12569	1	FALSE	FALSE	FALSE	FALSE
2528	FUT6	2	FALSE	FALSE	TRUE	FALSE	72947	Phykpl	1	FALSE	FALSE	FALSE	FALSE
6967	TRGC2	2	FALSE	FALSE	FALSE	FALSE	66397	Sar1b	1	FALSE	FALSE	FALSE	FALSE
63036	CELA2A	2	FALSE	FALSE	TRUE	FALSE	66680	Oser1	1	FALSE	FALSE	FALSE	FALSE
55338	LINC01949	2	FALSE	FALSE	FALSE	FALSE	216760	Mfap3	1	FALSE	FALSE	FALSE	FALSE
1668	DEFA3	2	FALSE	FALSE	TRUE	FALSE	79566	Sh3bp5l	1	FALSE	FALSE	FALSE	FALSE
11148	HHLA2	2	FALSE	FALSE	FALSE	FALSE	258261	Olfr325	1	FALSE	FALSE	FALSE	FALSE
10317	B3GALT5	2	FALSE	FALSE	FALSE	FALSE	66771	Gid4	1	FALSE	FALSE	FALSE	FALSE
643854	CTAGE9	2	FALSE	FALSE	FALSE	FALSE	216820	Dhrs7b	1	FALSE	FALSE	FALSE	FALSE
246100	CTAG1A	2	FALSE	FALSE	FALSE	FALSE	57916	Tnfrsf13b	1	FALSE	FALSE	FALSE	FALSE
23544	SEZ6L	2	FALSE	FALSE	FALSE	FALSE	216829	Mmgt2	1	FALSE	FALSE	FALSE	FALSE
43847	KLK14	2	FALSE	FALSE	TRUE	FALSE	68626	Elac2	1	FALSE	FALSE	FALSE	FALSE
2529	FUT7	2	FALSE	FALSE	FALSE	FALSE	66910	Tmem107	1	FALSE	FALSE	FALSE	FALSE
8538	BARX2	2	FALSE	FALSE	FALSE	FALSE	78304	Naa38	1	FALSE	FALSE	FALSE	FALSE
100996693	SPEGNB	2	FALSE	FALSE	FALSE	FALSE	78246	Phf23	1	FALSE	TRUE	FALSE	TRUE
745	MYRF	2	FALSE	FALSE	FALSE	FALSE	17312	Clec10a	1	FALSE	FALSE	FALSE	FALSE
374655	ZNF710	2	FALSE	FALSE	FALSE	FALSE	70510	Rnf167	1	FALSE	FALSE	FALSE	TRUE
50831	TAS2R3	2	FALSE	FALSE	FALSE	FALSE	16562	Kif1c	1	FALSE	FALSE	FALSE	FALSE
25802	LMOD1	2	FALSE	FALSE	FALSE	FALSE	52700	Txndc17	1	FALSE	FALSE	FALSE	FALSE
28983	TMPRSS11E	2	FALSE	FALSE	TRUE	FALSE	327959	Xaf1	1	FALSE	FALSE	FALSE	FALSE
100129361	SMIM10L1	2	FALSE	FALSE	FALSE	FALSE	76281	Tax1bp3	1	FALSE	FALSE	FALSE	FALSE
5463	POU6F1	2	FALSE	FALSE	FALSE	FALSE	20370	Sez6	1	FALSE	FALSE	FALSE	FALSE
102724197	LOC102724197	2	FALSE	FALSE	FALSE	FALSE	276846	Pigs	1	FALSE	FALSE	FALSE	FALSE
9597	SMAD5-AS1	2	FALSE	FALSE	FALSE	FALSE	76892	Rnft1	1	FALSE	FALSE	FALSE	FALSE
81578	COL21A1	2	FALSE	FALSE	TRUE	FALSE	170749	Mtmr4	1	FALSE	FALSE	FALSE	FALSE
26211	OR2F1	2	FALSE	FALSE	FALSE	FALSE	71452	Ankrd40	1	FALSE	FALSE	FALSE	FALSE
1286	COL4A4	2	FALSE	FALSE	TRUE	FALSE	14710	Gngt2	1	FALSE	FALSE	FALSE	FALSE
196993	CT62	2	FALSE	FALSE	FALSE	FALSE	14607	Gip	1	FALSE	FALSE	FALSE	FALSE
84900	RNFT2	2	FALSE	FALSE	FALSE	FALSE	15410	Hoxb3	1	FALSE	FALSE	FALSE	FALSE
8076	MFAP5	2	FALSE	FALSE	TRUE	FALSE	16705	Krtap9-1	1	FALSE	FALSE	FALSE	FALSE
81033	KCNH6	2	FALSE	FALSE	FALSE	FALSE	70831	Krtap31-1	1	FALSE	FALSE	FALSE	FALSE
8387	OR1E1	2	FALSE	FALSE	FALSE	FALSE	432602	Krtap31-2	1	FALSE	FALSE	FALSE	FALSE
26189	OR1A2	2	FALSE	FALSE	FALSE	TRUE	435286	Krtap9-5	1	FALSE	FALSE	FALSE	FALSE
11318	GPR182	2	FALSE	FALSE	FALSE	FALSE	217203	Tmem106a	1	FALSE	FALSE	FALSE	FALSE
643834	PGA3	2	FALSE	FALSE	TRUE	FALSE	68401	G6pc3	1	FALSE	FALSE	FALSE	FALSE
317648	NOP14-AS1	2	FALSE	FALSE	FALSE	FALSE	67131	Acbd4	1	FALSE	FALSE	FALSE	FALSE
101060301	HNRNPCL4	2	FALSE	FALSE	FALSE	FALSE	237958	Sppl2c	1	FALSE	FALSE	FALSE	FALSE
64108	RTP4	2	FALSE	FALSE	FALSE	FALSE	52686	Mettl2	1	FALSE	FALSE	FALSE	FALSE
7103	TSPAN8	2	FALSE	FALSE	TRUE	FALSE	19084	Prkar1a	1	FALSE	FALSE	FALSE	FALSE
2866	GPR42	2	FALSE	FALSE	FALSE	FALSE	217302	Gpr142	1	FALSE	FALSE	FALSE	FALSE
79713	IGFLR1	2	FALSE	FALSE	FALSE	FALSE	217303	Cd300a	1	FALSE	FALSE	FALSE	FALSE
81491	GPR63	2	FALSE	FALSE	FALSE	FALSE	26941	Slc9a3r1	1	FALSE	FALSE	FALSE	TRUE
147184	TMEM99	2	FALSE	FALSE	FALSE	FALSE	276905	Armc7	1	FALSE	FALSE	FALSE	FALSE
652276	LOC652276	2	FALSE	FALSE	FALSE	FALSE	76265	Tsen54	1	FALSE	FALSE	FALSE	FALSE
100506881	MKLN1-AS	2	FALSE	FALSE	FALSE	FALSE	11298	Aanat	1	FALSE	FALSE	FALSE	FALSE
1907	EDN2	2	FALSE	FALSE	TRUE	FALSE	217356	Tmc8	1	FALSE	FALSE	FALSE	FALSE
100996579	LINC01806	2	FALSE	FALSE	FALSE	FALSE	20973	Syngr2	1	FALSE	FALSE	FALSE	FALSE
105369635	MIR200CHG	2	FALSE	FALSE	FALSE	FALSE	56745	C1qtnf1	1	FALSE	FALSE	FALSE	FALSE
80045	GPR157	2	FALSE	FALSE	FALSE	FALSE	238021	Fscn2	1	FALSE	FALSE	FALSE	FALSE
146547	PRSS36	2	FALSE	FALSE	TRUE	FALSE	208634	Tspan10	1	FALSE	FALSE	FALSE	FALSE
644844	PHGR1	2	FALSE	FALSE	FALSE	FALSE	27376	Slc25a10	1	FALSE	FALSE	FALSE	FALSE
100133311	HOXA-AS3	2	FALSE	FALSE	FALSE	FALSE	14527	Gcgr	1	FALSE	FALSE	FALSE	FALSE
100287482	SMKR1	2	FALSE	FALSE	FALSE	FALSE	238024	Fn3krp	1	FALSE	FALSE	FALSE	FALSE
55901	THSD1	2	FALSE	FALSE	TRUE	FALSE	74675	Ptchd3	1	FALSE	FALSE	FALSE	FALSE
319089	TTC6	2	FALSE	FALSE	FALSE	FALSE	84035	Kremen1	1	FALSE	FALSE	FALSE	FALSE
112267931	LOC112267931	2	FALSE	FALSE	FALSE	FALSE	104479	Ccdc117	1	FALSE	FALSE	FALSE	FALSE
339665	SLC35E4	2	FALSE	FALSE	FALSE	FALSE	20335	Sec61g	1	FALSE	FALSE	FALSE	FALSE
374946	DRAXIN	2	FALSE	FALSE	TRUE	FALSE	17846	Commd1	1	FALSE	FALSE	FALSE	FALSE
256329	LMNTD2	2	FALSE	FALSE	FALSE	FALSE	216613	Ccdc85a	1	FALSE	FALSE	FALSE	FALSE
9095	TBX19	2	FALSE	FALSE	FALSE	FALSE	216622	4931440F15Rik	1	FALSE	FALSE	FALSE	FALSE
377841	ENTPD8	2	FALSE	FALSE	FALSE	FALSE	75087	4930505A04Rik	1	FALSE	FALSE	FALSE	FALSE
102724593	LOC102724593	2	FALSE	FALSE	FALSE	FALSE	237730	Fbll1	1	FALSE	FALSE	FALSE	FALSE
284613	CYB561D1	2	FALSE	FALSE	FALSE	FALSE	66628	Thg1l	1	FALSE	FALSE	FALSE	FALSE
4648	MYO7B	2	FALSE	FALSE	FALSE	FALSE	620913	Gm12185	1	FALSE	FALSE	FALSE	FALSE
9920	KBTBD11	2	FALSE	FALSE	FALSE	FALSE	22678	Zfp2	1	FALSE	FALSE	FALSE	FALSE
401546	C9orf152	2	FALSE	FALSE	FALSE	FALSE	77371	Sec24a	1	FALSE	FALSE	FALSE	FALSE
51313	GASK1B	2	FALSE	FALSE	FALSE	FALSE	22210	Ube2b	1	FALSE	FALSE	FALSE	TRUE
50509	COL5A3	2	FALSE	FALSE	TRUE	FALSE	276865	Olfr1371	1	FALSE	FALSE	FALSE	FALSE
340554	ZC3H12B	2	FALSE	FALSE	FALSE	FALSE	30805	Slc22a4	1	FALSE	FALSE	FALSE	FALSE
7732	RNF112	2	FALSE	FALSE	FALSE	TRUE	72729	Cdc42se2	1	FALSE	FALSE	FALSE	FALSE
4585	MUC4	2	FALSE	FALSE	TRUE	FALSE	78354	2210407C18Rik	1	FALSE	FALSE	FALSE	FALSE
154064	RAET1L	2	FALSE	FALSE	TRUE	FALSE	75429	Fam183b	1	FALSE	FALSE	FALSE	FALSE
283130	SLC25A45	2	FALSE	FALSE	FALSE	FALSE	22698	Zfp39	1	FALSE	FALSE	FALSE	FALSE
643161	FAM25A	2	FALSE	FALSE	FALSE	FALSE	216810	Tom1l2	1	FALSE	TRUE	FALSE	TRUE
200810	ALG1L	2	FALSE	FALSE	FALSE	FALSE	21975	Top3a	1	FALSE	FALSE	FALSE	TRUE
390205	LRRC10B	2	FALSE	FALSE	FALSE	FALSE	216831	Arhgap44	1	FALSE	FALSE	FALSE	FALSE
9080	CLDN9	2	FALSE	FALSE	FALSE	FALSE	26398	Map2k4	1	TRUE	FALSE	FALSE	TRUE
101928079	SLC44A3-AS1	2	FALSE	FALSE	FALSE	FALSE	327951	Cyb5d1	1	FALSE	FALSE	FALSE	FALSE
503638	DUXAP9	2	FALSE	FALSE	FALSE	FALSE	216850	Kdm6b	1	FALSE	FALSE	FALSE	FALSE
207107	SFTA1P	2	FALSE	FALSE	FALSE	FALSE	216853	Wrap53	1	FALSE	FALSE	FALSE	FALSE
84973	SNHG7	2	FALSE	FALSE	FALSE	FALSE	11932	Atp1b2	1	FALSE	FALSE	FALSE	FALSE
100129484	LOC100129484	2	FALSE	FALSE	FALSE	FALSE	14166	Fgf11	1	FALSE	FALSE	FALSE	FALSE
100306951	PITPNA-AS1	2	FALSE	FALSE	FALSE	FALSE	380705	Tmem102	1	FALSE	FALSE	FALSE	FALSE
283335	LOC283335	2	FALSE	FALSE	FALSE	FALSE	54351	Elp5	1	FALSE	FALSE	FALSE	FALSE
9914	ATP2C2	2	FALSE	FALSE	FALSE	FALSE	11448	Chrne	1	FALSE	FALSE	FALSE	FALSE
11240	PADI2	2	FALSE	FALSE	TRUE	FALSE	74477	4933427D14Rik	1	FALSE	FALSE	FALSE	FALSE
54084	TSPEAR	2	FALSE	FALSE	TRUE	FALSE	258236	Olfr391	1	FALSE	FALSE	FALSE	FALSE
2918	GRM8	2	FALSE	FALSE	FALSE	FALSE	18472	Pafah1b1	1	FALSE	FALSE	FALSE	TRUE
166012	CHST13	2	FALSE	FALSE	FALSE	FALSE	69109	Ccnq	1	FALSE	FALSE	FALSE	FALSE
25845	PP7080	2	FALSE	FALSE	FALSE	FALSE	70591	5730455P16Rik	1	FALSE	FALSE	FALSE	FALSE
283314	C1RL-AS1	2	FALSE	FALSE	FALSE	FALSE	67338	Rffl	1	FALSE	FALSE	FALSE	FALSE
79570	NKAIN1	2	FALSE	FALSE	FALSE	FALSE	237886	Slfn9	1	FALSE	FALSE	FALSE	FALSE
59284	CACNG7	2	FALSE	FALSE	TRUE	FALSE	628813	Gm11437	1	FALSE	FALSE	FALSE	FALSE
643866	CBLN3	2	FALSE	FALSE	TRUE	FALSE	67487	Dhx40	1	FALSE	FALSE	FALSE	FALSE
387597	ILDR2	2	FALSE	FALSE	FALSE	FALSE	258407	Olfr464	1	FALSE	FALSE	FALSE	FALSE
105369550	STT3A-AS1	2	FALSE	FALSE	FALSE	FALSE	104601	Mycbpap	1	FALSE	FALSE	FALSE	FALSE
116412	ZNF837	2	FALSE	FALSE	FALSE	FALSE	11951	Atp5g1	1	FALSE	FALSE	FALSE	FALSE
7673	ZNF222	2	FALSE	FALSE	FALSE	FALSE	80280	Cdk5rap3	1	FALSE	FALSE	FALSE	TRUE
7559	ZNF12	2	FALSE	FALSE	FALSE	FALSE	108083	Pip4k2b	1	FALSE	TRUE	FALSE	FALSE
83450	DRC3	2	FALSE	FALSE	FALSE	FALSE	217154	Stac2	1	FALSE	FALSE	FALSE	FALSE
55279	ZNF654	2	FALSE	FALSE	FALSE	FALSE	21973	Top2a	1	FALSE	FALSE	FALSE	TRUE
127665	ZNF648	2	FALSE	FALSE	FALSE	FALSE	268481	Krt222	1	FALSE	FALSE	FALSE	FALSE
259236	TMIE	2	FALSE	FALSE	FALSE	FALSE	237934	Krt39	1	FALSE	FALSE	FALSE	FALSE
389816	LRRC26	2	FALSE	FALSE	TRUE	FALSE	75586	Krtap9-3	1	FALSE	FALSE	FALSE	FALSE
102723728	LOC102723728	2	FALSE	FALSE	FALSE	FALSE	100041412	Gm11938	1	FALSE	FALSE	FALSE	FALSE
221424	LRRC73	2	FALSE	FALSE	FALSE	FALSE	100041488	Gm11937	1	FALSE	FALSE	FALSE	FALSE
642517	AGAP9	2	FALSE	FALSE	FALSE	FALSE	77914	Krtap17-1	1	FALSE	FALSE	FALSE	FALSE
57139	RGL3	2	FALSE	FALSE	FALSE	FALSE	19064	Ppy	1	FALSE	FALSE	FALSE	FALSE
90120	TMEM250	2	FALSE	FALSE	FALSE	TRUE	68066	Slc25a39	1	FALSE	FALSE	FALSE	FALSE
440028	LINC02709	2	FALSE	FALSE	FALSE	FALSE	208659	Fam20a	1	FALSE	FALSE	TRUE	FALSE
101928053	LOC101928053	2	FALSE	FALSE	FALSE	FALSE	217265	Abca5	1	FALSE	FALSE	FALSE	FALSE
643401	PURPL	2	FALSE	FALSE	FALSE	FALSE	28081	Fam104a	1	FALSE	FALSE	FALSE	FALSE
50506	DUOX2	2	FALSE	FALSE	TRUE	FALSE	72014	Btbd17	1	FALSE	FALSE	FALSE	FALSE
140453	MUC17	2	FALSE	FALSE	TRUE	FALSE	387565	Cd300c	1	FALSE	FALSE	FALSE	FALSE
119678	OR52E2	2	FALSE	FALSE	FALSE	FALSE	140497	Cd300c2	1	FALSE	FALSE	FALSE	FALSE
647264	LOC647264	2	FALSE	FALSE	FALSE	FALSE	382551	Cd300ld3	1	FALSE	FALSE	FALSE	FALSE
28526	TRDC	2	FALSE	FALSE	FALSE	FALSE	217306	Cd300e	1	FALSE	FALSE	FALSE	FALSE
28653	TRAV29DV5	2	FALSE	FALSE	FALSE	FALSE	246746	Cd300lf	1	FALSE	FALSE	FALSE	FALSE
100129631	IGHV2OR16-5	2	FALSE	FALSE	FALSE	FALSE	66176	Nat9	1	FALSE	FALSE	FALSE	FALSE
51716	CES1P1	2	FALSE	FALSE	FALSE	FALSE	217310	Hid1	1	FALSE	FALSE	FALSE	FALSE
100505591	LRRC3C	2	FALSE	FALSE	TRUE	FALSE	50773	Nt5c	1	FALSE	FALSE	FALSE	FALSE
128602	C20orf85	2	FALSE	FALSE	FALSE	FALSE	58251	Cep295nl	1	FALSE	FALSE	FALSE	TRUE
28809	IGLV3-1	2	FALSE	FALSE	FALSE	FALSE	66431	Oxld1	1	FALSE	FALSE	FALSE	FALSE
102723555	SPDYE16	2	FALSE	FALSE	FALSE	FALSE	70317	Arl16	1	FALSE	FALSE	FALSE	FALSE
100129515	ETDB	2	FALSE	FALSE	FALSE	FALSE	18453	P4hb	1	FALSE	FALSE	FALSE	FALSE
2210	FCGR1B	2	FALSE	FALSE	FALSE	FALSE	58210	Sectm1b	1	FALSE	FALSE	FALSE	FALSE
245911	DEFB108B	2	FALSE	FALSE	TRUE	FALSE	217370	Cybc1	1	FALSE	FALSE	FALSE	FALSE
85354	KRTAP4-16	2	FALSE	FALSE	FALSE	FALSE	66840	Wdr45b	1	FALSE	TRUE	FALSE	FALSE
28931	IGKV1-37	2	FALSE	FALSE	FALSE	FALSE	238037	Wdcp	1	FALSE	FALSE	FALSE	FALSE
390530	IGHV1OR21-1	2	FALSE	FALSE	FALSE	FALSE	68832	Ldah	1	FALSE	FALSE	FALSE	FALSE
28623	TRBJ2-6	2	FALSE	FALSE	FALSE	FALSE	21340	Taf1b	1	FALSE	FALSE	FALSE	FALSE
400058	MKRN9P	2	FALSE	FALSE	FALSE	FALSE	104923	Adi1	1	FALSE	FALSE	FALSE	FALSE
283298	OLFML1	1	FALSE	FALSE	TRUE	FALSE	380753	Atxn7l1	1	FALSE	FALSE	FALSE	FALSE
100528032	KLRC4-KLRK1	1	FALSE	FALSE	FALSE	FALSE	93757	Immp2l	1	FALSE	FALSE	FALSE	FALSE
644975	-	1	FALSE	FALSE	FALSE	FALSE	665155	Srp54b	1	FALSE	FALSE	FALSE	FALSE
345557	PLCXD3	1	FALSE	FALSE	FALSE	FALSE	66132	Prorp	1	FALSE	FALSE	FALSE	FALSE
8302	KLRC4	1	FALSE	FALSE	FALSE	FALSE	217648	Gm527	1	FALSE	FALSE	FALSE	FALSE
286749	STON1-GTF2A1L	1	FALSE	FALSE	FALSE	FALSE	328108	Togaram1	1	FALSE	FALSE	FALSE	FALSE
100507135	SPART-AS1	1	FALSE	FALSE	FALSE	FALSE	328110	Prpf39	1	FALSE	FALSE	FALSE	FALSE
221756	SERPINB9P1	1	FALSE	FALSE	FALSE	FALSE	19363	Rad51b	1	FALSE	FALSE	FALSE	TRUE
147947	ZNF542P	1	FALSE	FALSE	FALSE	FALSE	73828	Dcaf4	1	FALSE	FALSE	FALSE	FALSE
7643	ZNF90	1	FALSE	FALSE	FALSE	FALSE	18191	Nrxn3	1	FALSE	FALSE	FALSE	FALSE
100526664	LY75-CD302	1	FALSE	FALSE	TRUE	FALSE	74069	Serpina3a	1	FALSE	FALSE	FALSE	FALSE
280659	SSX8P	1	FALSE	FALSE	FALSE	FALSE	238393	Serpina3f	1	FALSE	FALSE	FALSE	FALSE
388507	ZNF788P	1	FALSE	FALSE	FALSE	FALSE	66787	Gskip	1	FALSE	FALSE	FALSE	FALSE
100130428	-	1	FALSE	FALSE	FALSE	FALSE	26931	Ppp2r5c	1	FALSE	FALSE	FALSE	FALSE
284349	ZNF283	1	FALSE	FALSE	FALSE	FALSE	21928	Tnfaip2	1	FALSE	FALSE	FALSE	FALSE
79963	ABCA11P	1	FALSE	FALSE	FALSE	FALSE	104816	Aspg	1	FALSE	FALSE	FALSE	FALSE
255324	EPGN	1	FALSE	FALSE	TRUE	TRUE	319942	A530016L24Rik	1	FALSE	FALSE	FALSE	FALSE
100861437	-	1	FALSE	FALSE	FALSE	FALSE	238405	Adam6b	1	FALSE	FALSE	FALSE	FALSE
387646	LRRC37A6P	1	FALSE	FALSE	FALSE	FALSE	208439	Klhl29	1	FALSE	FALSE	FALSE	FALSE
171423	PDIA3P1	1	FALSE	FALSE	FALSE	FALSE	105005	Lratd1	1	FALSE	FALSE	FALSE	FALSE
101929601	LOC101929601	1	FALSE	FALSE	FALSE	FALSE	73667	2410004P03Rik	1	FALSE	FALSE	FALSE	FALSE
100288527	REXO1L2P	1	FALSE	FALSE	FALSE	FALSE	382571	Kcnf1	1	FALSE	FALSE	FALSE	FALSE
254958	REXO1L1P	1	FALSE	FALSE	FALSE	FALSE	71693	Colec11	1	FALSE	FALSE	FALSE	FALSE
3750	KCND1	1	FALSE	FALSE	FALSE	FALSE	20334	Sec23a	1	FALSE	FALSE	FALSE	FALSE
677777	SCARNA12	1	FALSE	FALSE	FALSE	FALSE	217666	L2hgdh	1	FALSE	FALSE	FALSE	FALSE
100132800	-	1	FALSE	FALSE	FALSE	FALSE	67217	L3hypdh	1	FALSE	FALSE	FALSE	FALSE
729288	ZNF286B	1	FALSE	FALSE	FALSE	FALSE	75801	4930447C04Rik	1	FALSE	FALSE	FALSE	TRUE
100271835	LIMS3-LOC440895	1	FALSE	FALSE	FALSE	FALSE	76357	Trmt5	1	FALSE	FALSE	FALSE	FALSE
642477	-	1	FALSE	FALSE	FALSE	FALSE	72338	Wdr89	1	FALSE	FALSE	FALSE	FALSE
80307	FER1L4	1	FALSE	FALSE	FALSE	FALSE	214321	Gm4787	1	FALSE	FALSE	FALSE	FALSE
653691	TCAF2P1	1	FALSE	FALSE	FALSE	FALSE	11498	Adam4	1	FALSE	FALSE	FALSE	FALSE
13	AADAC	1	FALSE	FALSE	FALSE	FALSE	627191	Syndig1l	1	FALSE	FALSE	FALSE	FALSE
254263	CNIH2	1	FALSE	FALSE	TRUE	FALSE	217716	Mlh3	1	FALSE	FALSE	FALSE	TRUE
26774	SNORD80	1	FALSE	FALSE	FALSE	FALSE	238331	Zdhhc22	1	FALSE	FALSE	FALSE	FALSE
646600	IGF2BP2-AS1	1	FALSE	FALSE	FALSE	FALSE	217734	Pomt2	1	FALSE	FALSE	FALSE	FALSE
2359	FPR3	1	FALSE	FALSE	FALSE	FALSE	20338	Sel1l	1	FALSE	FALSE	FALSE	FALSE
79750	ZNF385D	1	FALSE	FALSE	FALSE	FALSE	24000	Ptpn21	1	FALSE	FALSE	FALSE	FALSE
100652739	RAET1E-AS1	1	FALSE	FALSE	FALSE	FALSE	78767	Efcab11	1	FALSE	FALSE	FALSE	FALSE
390167	OR5M10	1	FALSE	FALSE	FALSE	FALSE	217827	Nrde2	1	FALSE	FALSE	FALSE	FALSE
445577	C9orf129	1	FALSE	FALSE	FALSE	FALSE	68734	Ppp4r3a	1	FALSE	FALSE	FALSE	FALSE
91120	ZNF682	1	FALSE	FALSE	FALSE	FALSE	20703	Serpina1d	1	FALSE	FALSE	FALSE	FALSE
107133515	SMURF2P1-LRRC37BP1	1	FALSE	FALSE	FALSE	FALSE	217866	Cdc42bpb	1	FALSE	FALSE	FALSE	FALSE
391196	OR2M7	1	FALSE	FALSE	FALSE	FALSE	21981	Ppp1r13b	1	FALSE	FALSE	FALSE	FALSE
391194	OR2M2	1	FALSE	FALSE	FALSE	FALSE	80796	Calm4	1	FALSE	FALSE	FALSE	FALSE
388762	OR2M1P	1	FALSE	FALSE	FALSE	FALSE	27052	Aoah	1	FALSE	FALSE	FALSE	FALSE
127062	OR2M3	1	FALSE	FALSE	FALSE	FALSE	75512	Gpx6	1	FALSE	FALSE	FALSE	FALSE
127059	OR2M5	1	FALSE	FALSE	FALSE	FALSE	319186	H2bc14	1	FALSE	FALSE	FALSE	FALSE
100529855	ZNF625-ZNF20	1	FALSE	FALSE	FALSE	FALSE	319161	Hist1h4n	1	FALSE	FALSE	FALSE	FALSE
440672	NUDT4B	1	FALSE	FALSE	FALSE	FALSE	193452	Zfp184	1	FALSE	FALSE	FALSE	FALSE
170688	NUDT4P2	1	FALSE	FALSE	FALSE	FALSE	171255	Vmn1r201	1	FALSE	FALSE	FALSE	FALSE
319139	SNORD56B	1	FALSE	FALSE	FALSE	FALSE	171249	Vmn1r213	1	FALSE	FALSE	FALSE	FALSE
100287569	LINC00173	1	FALSE	FALSE	FALSE	FALSE	171279	Vmn1r216	1	FALSE	FALSE	FALSE	FALSE
100033426	SNORD116-14	1	FALSE	FALSE	FALSE	FALSE	171256	Vmn1r218	1	FALSE	FALSE	FALSE	FALSE
26769	SNORD81	1	FALSE	FALSE	FALSE	FALSE	260423	H3c7	1	FALSE	FALSE	FALSE	FALSE
401634	GOLGA2P3Y	1	FALSE	FALSE	FALSE	FALSE	80838	H1f1	1	FALSE	FALSE	FALSE	FALSE
84559	GOLGA2P2Y	1	FALSE	FALSE	FALSE	FALSE	319163	H2ac1	1	FALSE	FALSE	FALSE	FALSE
642740	RPL9P11	1	FALSE	FALSE	FALSE	FALSE	56635	Prl2a1	1	FALSE	FALSE	FALSE	FALSE
100131131	-	1	FALSE	FALSE	FALSE	FALSE	68021	Bphl	1	FALSE	FALSE	FALSE	FALSE
400410	ST20	1	FALSE	FALSE	FALSE	FALSE	66154	Tmem14c	1	FALSE	FALSE	FALSE	FALSE
84671	ZNF347	1	FALSE	FALSE	FALSE	FALSE	218215	Rnf144b	1	FALSE	FALSE	FALSE	FALSE
729096	BMS1P4	1	FALSE	FALSE	FALSE	FALSE	18295	Ogn	1	FALSE	FALSE	TRUE	FALSE
642826	BMS1P2	1	FALSE	FALSE	FALSE	FALSE	70930	Nol8	1	FALSE	FALSE	FALSE	FALSE
692093	SNORD62B	1	FALSE	FALSE	FALSE	FALSE	109082	Fbxw17	1	FALSE	FALSE	FALSE	FALSE
26786	SNORD62A	1	FALSE	FALSE	FALSE	FALSE	75124	Nxnl2	1	FALSE	FALSE	FALSE	FALSE
51152	LINC00328	1	FALSE	FALSE	FALSE	FALSE	23882	Gadd45g	1	FALSE	FALSE	FALSE	FALSE
106481339	RNU6-501P	1	FALSE	FALSE	FALSE	FALSE	319719	Simc1	1	FALSE	FALSE	FALSE	FALSE
692229	SNORD105	1	FALSE	FALSE	FALSE	FALSE	67044	Higd2a	1	FALSE	FALSE	FALSE	FALSE
399746	ACTR3BP5	1	FALSE	FALSE	FALSE	FALSE	20505	Slc34a1	1	FALSE	FALSE	FALSE	FALSE
84848	MIR503HG	1	FALSE	FALSE	FALSE	FALSE	78521	B230219D22Rik	1	FALSE	FALSE	FALSE	FALSE
7772	ZNF229	1	FALSE	FALSE	FALSE	FALSE	69672	Txndc15	1	FALSE	FALSE	FALSE	FALSE
80133	MROH9	1	FALSE	FALSE	FALSE	FALSE	238662	Spata31d1b	1	FALSE	FALSE	FALSE	FALSE
91298	C12orf29	1	FALSE	FALSE	FALSE	FALSE	56541	Habp4	1	FALSE	FALSE	FALSE	FALSE
100033434	SNORD116-23	1	FALSE	FALSE	FALSE	FALSE	238683	Spata31d1c	1	FALSE	FALSE	FALSE	FALSE
692226	SNORD96B	1	FALSE	FALSE	FALSE	FALSE	100038538	Gm10767	1	FALSE	FALSE	FALSE	FALSE
100033438	SNORD116-26	1	FALSE	FALSE	FALSE	FALSE	72958	Zfp493	1	FALSE	FALSE	FALSE	FALSE
85495	RPPH1	1	FALSE	FALSE	FALSE	FALSE	13162	Slc6a3	1	FALSE	FALSE	FALSE	FALSE
100033432	SNORD116-21	1	FALSE	FALSE	FALSE	FALSE	218335	Clptm1l	1	FALSE	FALSE	FALSE	FALSE
219479	OR5R1	1	FALSE	FALSE	FALSE	FALSE	71390	Slc6a19os	1	FALSE	FALSE	FALSE	FALSE
100288520	USP17L15	1	FALSE	FALSE	FALSE	FALSE	80289	Lysmd3	1	FALSE	FALSE	FALSE	FALSE
100287441	USP17L20	1	FALSE	FALSE	FALSE	FALSE	72745	Tmem161b	1	FALSE	FALSE	FALSE	FALSE
645836	USP17L3	1	FALSE	FALSE	FALSE	FALSE	66074	Tmem167	1	FALSE	FALSE	FALSE	FALSE
645402	USP17L4	1	FALSE	FALSE	FALSE	FALSE	218442	Serinc5	1	FALSE	FALSE	FALSE	FALSE
392188	USP17L8	1	FALSE	FALSE	FALSE	FALSE	382793	Mtx3	1	FALSE	FALSE	FALSE	FALSE
391622	USP17L6P	1	FALSE	FALSE	FALSE	FALSE	74129	Dmgdh	1	FALSE	FALSE	FALSE	FALSE
100130275	TFAP2A-AS1	1	FALSE	FALSE	FALSE	FALSE	11881	Arsb	1	FALSE	TRUE	FALSE	FALSE
692072	SNORD5	1	FALSE	FALSE	FALSE	FALSE	68018	Col4a3bp	1	FALSE	FALSE	FALSE	FALSE
100033425	SNORD116-13	1	FALSE	FALSE	FALSE	FALSE	320806	Gfm2	1	FALSE	FALSE	FALSE	FALSE
2328	FMO3	1	FALSE	FALSE	FALSE	FALSE	238803	Zfp366	1	FALSE	FALSE	FALSE	FALSE
343172	OR2T8	1	FALSE	FALSE	FALSE	FALSE	102216272	Ak6	1	FALSE	FALSE	FALSE	FALSE
406954	MIR181A2	1	FALSE	FALSE	FALSE	FALSE	67288	Srek1ip1	1	FALSE	FALSE	FALSE	FALSE
280660	SSX9P	1	FALSE	FALSE	FALSE	FALSE	75616	Smim15	1	FALSE	FALSE	FALSE	FALSE
135941	OR2A14	1	FALSE	FALSE	FALSE	FALSE	218629	Dhx29	1	FALSE	FALSE	FALSE	FALSE
101926933	LOC101926933	1	FALSE	FALSE	FALSE	FALSE	238896	Cdc20b	1	FALSE	FALSE	FALSE	FALSE
644714	LIMD1-AS1	1	FALSE	FALSE	FALSE	FALSE	17434	Mocs2	1	FALSE	FALSE	FALSE	FALSE
643162	-	1	FALSE	FALSE	FALSE	FALSE	633640	Tmem267	1	FALSE	FALSE	FALSE	FALSE
92162	TMEM88	1	FALSE	FALSE	FALSE	FALSE	70405	Calml3	1	FALSE	FALSE	FALSE	FALSE
100033423	SNORD116-11	1	FALSE	FALSE	FALSE	FALSE	238505	Mtr	1	FALSE	FALSE	FALSE	FALSE
286016	TPI1P2	1	FALSE	FALSE	FALSE	FALSE	67008	Yae1d1	1	FALSE	FALSE	FALSE	FALSE
137835	TMEM71	1	FALSE	FALSE	FALSE	FALSE	258528	Olfr1370	1	FALSE	FALSE	FALSE	FALSE
163131	ZNF780B	1	FALSE	FALSE	FALSE	FALSE	72739	Zkscan3	1	FALSE	TRUE	FALSE	FALSE
6998	TDGF1P3	1	FALSE	FALSE	FALSE	FALSE	258533	Olfr1364	1	FALSE	FALSE	FALSE	FALSE
100287290	LOC100287290	1	FALSE	FALSE	FALSE	FALSE	319169	H2ac15	1	FALSE	FALSE	FALSE	FALSE
100131860	-	1	FALSE	FALSE	FALSE	FALSE	632534	Vmn1r191	1	FALSE	FALSE	FALSE	FALSE
147949	ZNF583	1	FALSE	FALSE	FALSE	FALSE	171259	Vmn1r193	1	FALSE	FALSE	FALSE	FALSE
100036563	SNORD115-24	1	FALSE	FALSE	FALSE	FALSE	171252	Vmn1r208	1	FALSE	FALSE	FALSE	FALSE
100033818	SNORD115-44	1	FALSE	FALSE	FALSE	FALSE	171275	Vmn1r212	1	FALSE	FALSE	FALSE	FALSE
100033817	SNORD115-43	1	FALSE	FALSE	FALSE	FALSE	319148	H3c3	1	FALSE	FALSE	FALSE	FALSE
100033816	SNORD115-42	1	FALSE	FALSE	FALSE	FALSE	326619	H4c1	1	FALSE	FALSE	FALSE	FALSE
100033815	SNORD115-41	1	FALSE	FALSE	FALSE	FALSE	210554	Hus1b	1	FALSE	FALSE	FALSE	TRUE
100033814	SNORD115-40	1	FALSE	FALSE	FALSE	FALSE	17828	Bloc1s5	1	FALSE	FALSE	FALSE	FALSE
100033813	SNORD115-39	1	FALSE	FALSE	FALSE	FALSE	108652	Slc35b3	1	FALSE	FALSE	FALSE	FALSE
100033812	SNORD115-38	1	FALSE	FALSE	FALSE	FALSE	67911	Zfp169	1	FALSE	FALSE	FALSE	FALSE
100033810	SNORD115-36	1	FALSE	FALSE	FALSE	FALSE	74325	Cltb	1	FALSE	FALSE	FALSE	FALSE
100033808	SNORD115-34	1	FALSE	FALSE	FALSE	FALSE	104069	Sncb	1	FALSE	FALSE	FALSE	FALSE
100033805	SNORD115-31	1	FALSE	FALSE	FALSE	FALSE	20745	Spock1	1	FALSE	FALSE	TRUE	FALSE
100033803	SNORD115-29	1	FALSE	FALSE	FALSE	FALSE	100503085	Klhl3	1	FALSE	FALSE	FALSE	FALSE
100033802	SNORD115-26	1	FALSE	FALSE	FALSE	FALSE	67269	Agtpbp1	1	FALSE	FALSE	FALSE	FALSE
100033801	SNORD115-25	1	FALSE	FALSE	FALSE	FALSE	218275	BC051665	1	FALSE	FALSE	FALSE	FALSE
100033799	SNORD115-22	1	FALSE	FALSE	FALSE	FALSE	108167344	Gm45951	1	FALSE	FALSE	FALSE	FALSE
100033460	SNORD115-20	1	FALSE	FALSE	FALSE	FALSE	68880	Fam240b	1	FALSE	FALSE	FALSE	FALSE
100033458	SNORD115-19	1	FALSE	FALSE	FALSE	FALSE	66631	Mfsd14b	1	FALSE	FALSE	FALSE	FALSE
100033456	SNORD115-18	1	FALSE	FALSE	FALSE	FALSE	432769	Zfp708	1	FALSE	FALSE	FALSE	FALSE
100033455	SNORD115-17	1	FALSE	FALSE	FALSE	FALSE	431706	Zfp457	1	FALSE	FALSE	FALSE	FALSE
100033454	SNORD115-16	1	FALSE	FALSE	FALSE	FALSE	328274	Zfp459	1	FALSE	FALSE	FALSE	FALSE
100033453	SNORD115-15	1	FALSE	FALSE	FALSE	FALSE	210009	Mtrr	1	FALSE	FALSE	FALSE	FALSE
100033451	SNORD115-14	1	FALSE	FALSE	FALSE	FALSE	77041	Arsk	1	FALSE	FALSE	FALSE	FALSE
100033450	SNORD115-13	1	FALSE	FALSE	FALSE	FALSE	435376	Atp6ap1l	1	FALSE	FALSE	FALSE	FALSE
100033449	SNORD115-12	1	FALSE	FALSE	FALSE	FALSE	73942	Fam151b	1	FALSE	FALSE	FALSE	FALSE
100033448	SNORD115-11	1	FALSE	FALSE	FALSE	FALSE	271144	Ankdd1b	1	FALSE	FALSE	FALSE	FALSE
100033447	SNORD115-10	1	FALSE	FALSE	FALSE	FALSE	218518	Marveld2	1	FALSE	FALSE	FALSE	FALSE
100033446	SNORD115-9	1	FALSE	FALSE	FALSE	FALSE	69048	Slc30a5	1	FALSE	FALSE	FALSE	FALSE
100033445	SNORD115-8	1	FALSE	FALSE	FALSE	FALSE	67263	Zswim6	1	FALSE	FALSE	FALSE	FALSE
100033444	SNORD115-7	1	FALSE	FALSE	FALSE	FALSE	218624	Il31ra	1	FALSE	FALSE	FALSE	FALSE
100033443	SNORD115-6	1	FALSE	FALSE	FALSE	FALSE	56534	Hspb3	1	FALSE	FALSE	FALSE	FALSE
100033442	SNORD115-5	1	FALSE	FALSE	FALSE	FALSE	52552	Parp8	1	FALSE	FALSE	FALSE	FALSE
100033441	SNORD115-4	1	FALSE	FALSE	FALSE	FALSE	109729085	Htd2	1	FALSE	FALSE	FALSE	FALSE
100033440	SNORD115-3	1	FALSE	FALSE	FALSE	FALSE	218811	Sec24c	1	FALSE	FALSE	FALSE	FALSE
338433	SNORD115-1	1	FALSE	FALSE	FALSE	FALSE	73068	Fut11	1	FALSE	FALSE	FALSE	FALSE
403274	OR5H15	1	FALSE	FALSE	FALSE	FALSE	328370	Rft1	1	FALSE	FALSE	FALSE	FALSE
403273	OR5H14	1	FALSE	FALSE	FALSE	FALSE	74427	Eaf1	1	FALSE	FALSE	FALSE	FALSE
79295	OR5H6	1	FALSE	FALSE	FALSE	FALSE	26430	Parg	1	FALSE	FALSE	FALSE	FALSE
26341	OR5H1	1	FALSE	FALSE	FALSE	FALSE	69069	Tmem273	1	FALSE	FALSE	FALSE	FALSE
100529240	ZNF816-ZNF321P	1	FALSE	FALSE	FALSE	FALSE	239037	Lrit1	1	FALSE	FALSE	FALSE	FALSE
399669	ZNF321P	1	FALSE	FALSE	FALSE	FALSE	218975	Mapk1ip1l	1	FALSE	FALSE	FALSE	FALSE
284009	LOC284009	1	FALSE	FALSE	FALSE	FALSE	218989	Tmem260	1	FALSE	FALSE	FALSE	FALSE
100329109	GCSHP3	1	FALSE	FALSE	FALSE	FALSE	258662	Olfr738	1	FALSE	FALSE	FALSE	FALSE
729080	LOC729080	1	FALSE	FALSE	FALSE	FALSE	257884	Olfr744	1	FALSE	FALSE	FALSE	FALSE
641746	LOC641746	1	FALSE	FALSE	FALSE	FALSE	53877	Ear4	1	FALSE	FALSE	FALSE	FALSE
100527949	GIMAP1-GIMAP5	1	FALSE	FALSE	FALSE	FALSE	52535	Mettl17	1	FALSE	FALSE	FALSE	FALSE
50604	IL20	1	FALSE	FALSE	TRUE	FALSE	65107	Lrp10	1	FALSE	FALSE	FALSE	FALSE
145241	ADAM21P1	1	FALSE	FALSE	FALSE	FALSE	105446	Gmpr2	1	FALSE	FALSE	FALSE	FALSE
101730217	SPECC1L-ADORA2A	1	FALSE	FALSE	FALSE	FALSE	545055	Cma2	1	FALSE	FALSE	FALSE	FALSE
619564	SNORD72	1	FALSE	FALSE	FALSE	FALSE	239126	C1qtnf9	1	FALSE	FALSE	FALSE	FALSE
145748	LYSMD4	1	FALSE	FALSE	FALSE	FALSE	219144	Arl11	1	FALSE	FALSE	FALSE	FALSE
375316	RBM44	1	FALSE	FALSE	TRUE	FALSE	619548	Defb42	1	FALSE	FALSE	FALSE	FALSE
201799	TMEM154	1	FALSE	FALSE	FALSE	FALSE	100504162	Prss51	1	FALSE	FALSE	FALSE	FALSE
338428	SNORD109A	1	FALSE	FALSE	FALSE	FALSE	219228	Pcdh17	1	FALSE	FALSE	FALSE	FALSE
59285	CACNG6	1	FALSE	FALSE	FALSE	FALSE	103978	Gpc5	1	FALSE	FALSE	TRUE	FALSE
285074	LOC285074	1	FALSE	FALSE	FALSE	FALSE	668814	Gm9376	1	FALSE	FALSE	FALSE	FALSE
378951	RBMY1J	1	FALSE	FALSE	FALSE	FALSE	68059	Tm9sf2	1	FALSE	FALSE	FALSE	FALSE
378950	RBMY1E	1	FALSE	FALSE	FALSE	FALSE	238939	Gm281	1	FALSE	FALSE	FALSE	FALSE
378949	RBMY1D	1	FALSE	FALSE	FALSE	FALSE	218763	Lrrc3b	1	FALSE	FALSE	TRUE	FALSE
378948	RBMY1B	1	FALSE	FALSE	FALSE	FALSE	19056	Ppp3cb	1	FALSE	FALSE	FALSE	FALSE
286557	RBMY1A3P	1	FALSE	FALSE	FALSE	FALSE	78787	Usp54	1	FALSE	FALSE	FALSE	FALSE
100033804	SNORD115-30	1	FALSE	FALSE	FALSE	FALSE	17423	Ndst2	1	FALSE	FALSE	FALSE	FALSE
100134317	LOC100134317	1	FALSE	FALSE	FALSE	FALSE	19065	Npy4r	1	FALSE	FALSE	FALSE	FALSE
283588	-	1	FALSE	FALSE	FALSE	FALSE	75698	Shld2	1	FALSE	FALSE	FALSE	FALSE
148213	ZNF681	1	FALSE	FALSE	FALSE	FALSE	69134	Fam25c	1	FALSE	FALSE	FALSE	FALSE
100033427	SNORD116-15	1	FALSE	FALSE	FALSE	FALSE	30044	Opn4	1	FALSE	FALSE	FALSE	FALSE
389538	CCZ1P-OR7E38P	1	FALSE	FALSE	FALSE	FALSE	170677	Cdhr1	1	FALSE	FALSE	FALSE	FALSE
219445	OR7E5P	1	FALSE	FALSE	FALSE	FALSE	18183	Nrg3	1	FALSE	FALSE	FALSE	FALSE
26648	OR7E24	1	FALSE	FALSE	FALSE	FALSE	258264	Olfr747	1	FALSE	FALSE	FALSE	FALSE
26628	OR7E47P	1	FALSE	FALSE	FALSE	FALSE	219024	Pip4p1	1	FALSE	FALSE	FALSE	FALSE
10821	OR7E12P	1	FALSE	FALSE	FALSE	FALSE	497113	Rnase11	1	FALSE	FALSE	FALSE	FALSE
10819	OR7E14P	1	FALSE	FALSE	FALSE	FALSE	258420	Olfr221	1	FALSE	FALSE	FALSE	FALSE
401720	FIGNL2	1	FALSE	FALSE	FALSE	FALSE	13135	Dad1	1	FALSE	FALSE	FALSE	FALSE
390264	OR10G4	1	FALSE	FALSE	FALSE	FALSE	74359	4931414P19Rik	1	FALSE	FALSE	FALSE	FALSE
7757	ZNF208	1	FALSE	FALSE	FALSE	FALSE	239099	Homez	1	FALSE	FALSE	FALSE	FALSE
100128175	-	1	FALSE	FALSE	FALSE	FALSE	11766	Ap1g2	1	FALSE	FALSE	FALSE	FALSE
727758	ROCK1P1	1	FALSE	FALSE	FALSE	FALSE	68043	Eef1akmt1	1	FALSE	FALSE	FALSE	FALSE
26772	SNORD4B	1	FALSE	FALSE	FALSE	FALSE	380907	Gm5142	1	FALSE	FALSE	FALSE	FALSE
9023	CH25H	1	FALSE	FALSE	FALSE	FALSE	219132	Phf11d	1	FALSE	FALSE	FALSE	FALSE
391632	OR7E35P	1	FALSE	FALSE	FALSE	FALSE	66674	Spryd7	1	FALSE	FALSE	FALSE	FALSE
100033431	SNORD116-20	1	FALSE	FALSE	FALSE	FALSE	73670	Defb30	1	FALSE	FALSE	FALSE	FALSE
100033429	SNORD116-17	1	FALSE	FALSE	FALSE	FALSE	67750	4930578I06Rik	1	FALSE	FALSE	FALSE	FALSE
100033428	SNORD116-16	1	FALSE	FALSE	FALSE	FALSE	110265	Msra	1	FALSE	FALSE	FALSE	FALSE
727708	SNORD116-19	1	FALSE	FALSE	FALSE	FALSE	11495	Adam2	1	FALSE	FALSE	FALSE	FALSE
374407	DNAJB13	1	FALSE	FALSE	FALSE	FALSE	11500	Adam7	1	FALSE	FALSE	FALSE	FALSE
51145	LOC51145	1	FALSE	FALSE	FALSE	FALSE	13522	Adam28	1	FALSE	FALSE	FALSE	FALSE
10936	GPR75	1	FALSE	FALSE	FALSE	FALSE	105513	Chmp7	1	FALSE	FALSE	FALSE	TRUE
222545	GPRC6A	1	FALSE	FALSE	FALSE	FALSE	70859	Lrrc63	1	FALSE	FALSE	FALSE	FALSE
26800	SNORD49A	1	FALSE	FALSE	FALSE	FALSE	338337	Cog3	1	FALSE	FALSE	FALSE	FALSE
100129503	LOC100129503	1	FALSE	FALSE	FALSE	FALSE	67554	Slc25a30	1	FALSE	FALSE	FALSE	FALSE
151009	LINC01106	1	FALSE	FALSE	FALSE	FALSE	219170	Fam216b	1	FALSE	FALSE	FALSE	FALSE
399975	LOC399975	1	FALSE	FALSE	FALSE	FALSE	16597	Klf12	1	FALSE	FALSE	FALSE	FALSE
388499	LYPLA2P2	1	FALSE	FALSE	FALSE	FALSE	321019	Gpr183	1	FALSE	FALSE	FALSE	FALSE
64940	STAG3L4	1	FALSE	FALSE	FALSE	FALSE	70551	Tmtc4	1	FALSE	FALSE	FALSE	FALSE
102724473	GAGE10	1	FALSE	FALSE	FALSE	FALSE	67515	Ttc33	1	FALSE	FALSE	FALSE	FALSE
100132399	GAGE12D	1	FALSE	FALSE	FALSE	FALSE	268782	Agxt2	1	FALSE	FALSE	FALSE	FALSE
100101629	GAGE8	1	FALSE	FALSE	FALSE	FALSE	81799	C1qtnf3	1	FALSE	FALSE	FALSE	FALSE
729447	GAGE2A	1	FALSE	FALSE	FALSE	FALSE	66270	Retreg1	1	FALSE	TRUE	FALSE	FALSE
729442	GAGE12H	1	FALSE	FALSE	FALSE	FALSE	68073	Atpsckmt	1	FALSE	FALSE	FALSE	FALSE
729431	GAGE12E	1	FALSE	FALSE	FALSE	FALSE	328531	9330182O14Rik	1	FALSE	FALSE	FALSE	FALSE
729422	GAGE12C	1	FALSE	FALSE	FALSE	FALSE	78581	Utp23	1	FALSE	FALSE	FALSE	FALSE
729408	GAGE2D	1	FALSE	FALSE	FALSE	FALSE	76773	Wdyhv1	1	FALSE	FALSE	FALSE	FALSE
645051	GAGE13	1	FALSE	FALSE	FALSE	FALSE	210998	Fam91a1	1	FALSE	FALSE	FALSE	FALSE
645037	GAGE2B	1	FALSE	FALSE	FALSE	FALSE	546644	Ly6g	1	FALSE	FALSE	FALSE	FALSE
2575	-	1	FALSE	FALSE	FALSE	FALSE	432964	Iqank1	1	FALSE	FALSE	FALSE	FALSE
2574	GAGE2C	1	FALSE	FALSE	FALSE	FALSE	52710	Slc52a2	1	FALSE	FALSE	FALSE	FALSE
730094	MOSMO	1	FALSE	FALSE	FALSE	FALSE	117171	1110038F14Rik	1	FALSE	FALSE	FALSE	FALSE
26802	SNORD47	1	FALSE	FALSE	FALSE	FALSE	666348	Apol7e	1	FALSE	FALSE	FALSE	FALSE
26767	RNU105B	1	FALSE	FALSE	FALSE	FALSE	213956	Fam83f	1	FALSE	FALSE	FALSE	FALSE
346547	ERVFC1-1	1	FALSE	FALSE	FALSE	FALSE	20286	Zc3h7b	1	FALSE	FALSE	FALSE	FALSE
729668	GOLGA2P6	1	FALSE	FALSE	FALSE	FALSE	76457	Ccdc134	1	FALSE	FALSE	FALSE	FALSE
353514	LILRA5	1	FALSE	FALSE	TRUE	FALSE	72026	Trmu	1	FALSE	FALSE	FALSE	FALSE
644694	CDRT15P2	1	FALSE	FALSE	FALSE	FALSE	223754	Tbc1d22a	1	FALSE	FALSE	FALSE	FALSE
94158	CDRT15P1	1	FALSE	FALSE	FALSE	FALSE	71474	Ppp6r2	1	FALSE	FALSE	FALSE	FALSE
729246	PRR20D	1	FALSE	FALSE	FALSE	FALSE	546648	Klhdc7b	1	FALSE	FALSE	FALSE	FALSE
729240	PRR20C	1	FALSE	FALSE	FALSE	FALSE	380959	Alg10b	1	FALSE	FALSE	FALSE	FALSE
729233	PRR20B	1	FALSE	FALSE	FALSE	FALSE	105722	Ano6	1	FALSE	FALSE	FALSE	FALSE
407013	MIR24-2	1	FALSE	FALSE	FALSE	FALSE	380967	Tmem106c	1	FALSE	FALSE	FALSE	FALSE
653924	GPAT2P2	1	FALSE	FALSE	FALSE	FALSE	68744	Zfp740	1	FALSE	FALSE	FALSE	FALSE
654502	IQCJ	1	FALSE	FALSE	FALSE	FALSE	60315	Myg1	1	FALSE	FALSE	FALSE	FALSE
337959	KRTAP13-2	1	FALSE	FALSE	FALSE	FALSE	19219	Ptger4	1	FALSE	FALSE	FALSE	FALSE
256957	HEATR9	1	FALSE	FALSE	FALSE	FALSE	223433	Otulinl	1	FALSE	FALSE	FALSE	FALSE
100129858	SCOC-AS1	1	FALSE	FALSE	FALSE	FALSE	67434	Ankrd33b	1	FALSE	FALSE	FALSE	FALSE
389834	LOC389834	1	FALSE	FALSE	FALSE	FALSE	626596	Rgs22	1	FALSE	FALSE	FALSE	FALSE
26789	SNORD59A	1	FALSE	FALSE	FALSE	FALSE	54375	Azin1	1	FALSE	FALSE	FALSE	TRUE
441426	LINC00268	1	FALSE	FALSE	FALSE	FALSE	16341	Eif3e	1	FALSE	FALSE	FALSE	FALSE
692090	SNORD59B	1	FALSE	FALSE	FALSE	FALSE	68135	Eif3h	1	FALSE	FALSE	FALSE	FALSE
653399	GSTTP2	1	FALSE	FALSE	FALSE	FALSE	71088	4933412E24Rik	1	FALSE	FALSE	FALSE	FALSE
25774	GSTT4	1	FALSE	FALSE	FALSE	FALSE	69462	Slurp2	1	FALSE	FALSE	FALSE	FALSE
100507399	-	1	FALSE	FALSE	FALSE	FALSE	105732	Fam83h	1	FALSE	FALSE	FALSE	FALSE
100033436	SNORD116-25	1	FALSE	FALSE	FALSE	FALSE	72749	Tonsl	1	FALSE	FALSE	FALSE	FALSE
387775	SLC22A10	1	FALSE	FALSE	FALSE	FALSE	223665	C030006K11Rik	1	FALSE	FALSE	FALSE	FALSE
84850	GLIS3-AS1	1	FALSE	FALSE	FALSE	FALSE	108956	Apol7c	1	FALSE	FALSE	FALSE	FALSE
6694	SPP2	1	FALSE	FALSE	TRUE	FALSE	55944	Eif3d	1	FALSE	FALSE	FALSE	FALSE
728279	KRTAP2-2	1	FALSE	FALSE	FALSE	FALSE	27373	Csnk1e	1	FALSE	FALSE	FALSE	FALSE
653653	LOC653653	1	FALSE	FALSE	FALSE	FALSE	100043771	Gm10651	1	FALSE	FALSE	FALSE	FALSE
121952	METTL21EP	1	FALSE	FALSE	FALSE	FALSE	66538	Rps19bp1	1	FALSE	FALSE	FALSE	FALSE
387742	FAM99A	1	FALSE	FALSE	FALSE	FALSE	20524	Slc25a17	1	FALSE	FALSE	FALSE	FALSE
642633	FAM230B	1	FALSE	FALSE	FALSE	FALSE	72049	Tnfrsf13c	1	FALSE	FALSE	FALSE	FALSE
284942	RPL23AP82	1	FALSE	FALSE	FALSE	FALSE	74778	Rrp7a	1	FALSE	FALSE	FALSE	FALSE
100533106	ZHX1-C8orf76	1	FALSE	FALSE	FALSE	FALSE	223722	Mcat	1	FALSE	FALSE	FALSE	FALSE
101060405	-	1	FALSE	FALSE	FALSE	FALSE	223739	5031439G07Rik	1	FALSE	FALSE	FALSE	FALSE
729176	KATNBL1P6	1	FALSE	FALSE	FALSE	FALSE	328577	7530416G11Rik	1	FALSE	FALSE	FALSE	FALSE
100337591	SNORA70F	1	FALSE	FALSE	FALSE	FALSE	328580	Tubgcp6	1	FALSE	FALSE	FALSE	TRUE
170627	XAGE5	1	FALSE	FALSE	FALSE	FALSE	223827	Gxylt1	1	FALSE	FALSE	FALSE	FALSE
206426	PIP5K1P1	1	FALSE	FALSE	FALSE	FALSE	78895	Pus7l	1	FALSE	FALSE	FALSE	FALSE
100129395	-	1	FALSE	FALSE	FALSE	FALSE	54003	Nell2	1	FALSE	FALSE	FALSE	FALSE
341277	OVCH2	1	FALSE	FALSE	FALSE	FALSE	67760	Slc38a2	1	FALSE	FALSE	FALSE	FALSE
401166	-	1	FALSE	FALSE	FALSE	FALSE	381022	Kmt2d	1	FALSE	FALSE	FALSE	FALSE
400841	LINC01597	1	FALSE	FALSE	FALSE	FALSE	75284	Bcdin3d	1	FALSE	FALSE	FALSE	FALSE
100033439	SNORD116-27	1	FALSE	FALSE	FALSE	FALSE	54615	Npff	1	FALSE	FALSE	FALSE	FALSE
203414	LINC01560	1	FALSE	FALSE	FALSE	FALSE	67942	Atp5g2	1	FALSE	FALSE	FALSE	FALSE
138241	C9orf85	1	FALSE	FALSE	FALSE	FALSE	208211	Alg1	1	FALSE	FALSE	FALSE	FALSE
200373	CFAP221	1	FALSE	FALSE	FALSE	FALSE	54128	Pmm2	1	FALSE	FALSE	FALSE	FALSE
730087	ZNF726	1	FALSE	FALSE	FALSE	FALSE	69101	Ydjc	1	FALSE	FALSE	FALSE	FALSE
407016	MIR26A2	1	FALSE	FALSE	FALSE	FALSE	66863	Lztr1	1	FALSE	FALSE	FALSE	FALSE
100630923	LOC100630923	1	FALSE	FALSE	FALSE	FALSE	102638083	Ccdc188	1	FALSE	FALSE	FALSE	FALSE
283955	PKD1P2	1	FALSE	FALSE	FALSE	FALSE	108105	B3gnt5	1	FALSE	FALSE	FALSE	FALSE
117195	MRGPRX3	1	FALSE	FALSE	FALSE	FALSE	11773	Ap2m1	1	FALSE	FALSE	FALSE	FALSE
391107	OR10K2	1	FALSE	FALSE	FALSE	FALSE	208643	Eif4g1	1	FALSE	TRUE	FALSE	TRUE
375189	PFN4	1	FALSE	FALSE	FALSE	FALSE	209018	Vps8	1	FALSE	FALSE	FALSE	FALSE
390429	OR4N2	1	FALSE	FALSE	FALSE	FALSE	239790	Ostn	1	FALSE	FALSE	FALSE	FALSE
101928068	LOC101928068	1	FALSE	FALSE	FALSE	FALSE	66994	Cep19	1	FALSE	FALSE	FALSE	FALSE
574042	SNORA10	1	FALSE	FALSE	FALSE	FALSE	69576	Smco1	1	FALSE	FALSE	FALSE	FALSE
83647	LINC00529	1	FALSE	FALSE	FALSE	FALSE	239833	Lmln	1	FALSE	FALSE	FALSE	TRUE
282966	C10orf53	1	FALSE	FALSE	FALSE	FALSE	20861	Stfa1	1	FALSE	FALSE	FALSE	FALSE
554251	FBXO48	1	FALSE	FALSE	FALSE	FALSE	106347	Ildr1	1	FALSE	FALSE	FALSE	FALSE
123264	SLC51B	1	FALSE	FALSE	FALSE	FALSE	17450	Morc1	1	FALSE	FALSE	FALSE	FALSE
26538	OR10H2	1	FALSE	FALSE	FALSE	FALSE	12892	Cpox	1	FALSE	FALSE	FALSE	FALSE
283174	MIR4697HG	1	FALSE	FALSE	FALSE	FALSE	224250	Cldnd1	1	FALSE	FALSE	FALSE	FALSE
439965	SHLD2P3	1	FALSE	FALSE	FALSE	FALSE	68936	Smim11	1	FALSE	FALSE	FALSE	FALSE
642976	GRIK1-AS1	1	FALSE	FALSE	FALSE	FALSE	110749	Chaf1b	1	FALSE	FALSE	FALSE	TRUE
403340	MGC70870	1	FALSE	FALSE	FALSE	FALSE	93961	B3galt5	1	FALSE	FALSE	FALSE	FALSE
100289124	FAM27E2	1	FALSE	FALSE	FALSE	FALSE	70511	Eef2kmt	1	FALSE	FALSE	FALSE	FALSE
340745	LRIT2	1	FALSE	FALSE	FALSE	FALSE	66690	Tmem186	1	FALSE	FALSE	FALSE	FALSE
140771	SMCR5	1	FALSE	FALSE	FALSE	FALSE	14811	Grin2a	1	FALSE	FALSE	FALSE	FALSE
126147	NTN5	1	FALSE	FALSE	TRUE	FALSE	106200	Txndc11	1	FALSE	FALSE	FALSE	FALSE
101447996	RNVU1-8	1	FALSE	FALSE	FALSE	FALSE	223978	Cpped1	1	FALSE	FALSE	FALSE	FALSE
27133	KCNH5	1	FALSE	FALSE	FALSE	TRUE	27883	Tango2	1	FALSE	FALSE	FALSE	FALSE
440077	ZNF705A	1	FALSE	FALSE	FALSE	FALSE	258959	Olfr170	1	FALSE	FALSE	FALSE	FALSE
105377774	-	1	FALSE	FALSE	FALSE	FALSE	66664	Tmem41a	1	FALSE	FALSE	FALSE	FALSE
406956	MIR181B2	1	FALSE	FALSE	FALSE	FALSE	239759	Liph	1	FALSE	FALSE	FALSE	FALSE
341799	OR6S1	1	FALSE	FALSE	FALSE	FALSE	104156	Etv5	1	FALSE	FALSE	FALSE	FALSE
100131826	-	1	FALSE	FALSE	FALSE	FALSE	224065	Uts2b	1	FALSE	FALSE	FALSE	FALSE
202309	GAPT	1	FALSE	FALSE	FALSE	FALSE	239796	Mb21d2	1	FALSE	FALSE	FALSE	FALSE
642946	FLVCR1-DT	1	FALSE	FALSE	FALSE	FALSE	224088	Atp13a3	1	FALSE	FALSE	FALSE	FALSE
9489	PGS1	1	FALSE	FALSE	FALSE	FALSE	320213	Senp5	1	FALSE	FALSE	FALSE	TRUE
84837	ARHGAP5-AS1	1	FALSE	FALSE	FALSE	FALSE	72599	Pdia5	1	FALSE	FALSE	FALSE	FALSE
389616	OR7E125P	1	FALSE	FALSE	FALSE	FALSE	74197	Gtf2e1	1	FALSE	FALSE	FALSE	FALSE
8587	OR7E2P	1	FALSE	FALSE	FALSE	FALSE	22268	Upk1b	1	FALSE	FALSE	FALSE	FALSE
100379132	SNORA70G	1	FALSE	FALSE	FALSE	FALSE	11964	Atp6v1a	1	FALSE	FALSE	FALSE	FALSE
390431	OR4K2	1	FALSE	FALSE	FALSE	FALSE	74102	Slc35a5	1	FALSE	FALSE	FALSE	FALSE
1359	CPA3	1	FALSE	FALSE	TRUE	FALSE	100047671	Gm17783	1	FALSE	FALSE	FALSE	FALSE
4500	MT1L	1	FALSE	FALSE	FALSE	FALSE	208177	Phldb2	1	FALSE	FALSE	TRUE	FALSE
619455	SPANXA2-OT1	1	FALSE	FALSE	FALSE	FALSE	433022	Plcxd2	1	FALSE	FALSE	FALSE	FALSE
26808	SNORD42B	1	FALSE	FALSE	FALSE	FALSE	385658	Nxpe3	1	FALSE	FALSE	FALSE	FALSE
100233156	LOC100233156	1	FALSE	FALSE	FALSE	FALSE	76302	Pcnp	1	FALSE	FALSE	FALSE	TRUE
100526794	NT5C1B-RDH14	1	FALSE	FALSE	FALSE	FALSE	71027	Tmem30c	1	FALSE	FALSE	FALSE	FALSE
399923	FLJ42102	1	FALSE	FALSE	FALSE	FALSE	258178	Olfr180	1	FALSE	FALSE	FALSE	FALSE
283487	LINC00346	1	FALSE	FALSE	FALSE	FALSE	257972	Olfr193	1	FALSE	FALSE	FALSE	FALSE
25786	DGCR11	1	FALSE	FALSE	FALSE	FALSE	72020	Zfp654	1	FALSE	FALSE	FALSE	FALSE
100129455	LOC100129455	1	FALSE	FALSE	FALSE	FALSE	224432	Scaf4	1	FALSE	FALSE	FALSE	FALSE
150967	LINC01963	1	FALSE	FALSE	FALSE	FALSE	66578	Mis18a	1	FALSE	FALSE	FALSE	TRUE
103091865	BRWD1-AS2	1	FALSE	FALSE	FALSE	FALSE	110948	Hlcs	1	FALSE	FALSE	TRUE	FALSE
392138	OR2A25	1	FALSE	FALSE	FALSE	FALSE	56176	Pigp	1	FALSE	FALSE	FALSE	FALSE
554225	STRCP1	1	FALSE	FALSE	FALSE	FALSE	77106	Tmem181a	1	FALSE	FALSE	FALSE	FALSE
161497	STRC	1	FALSE	FALSE	FALSE	FALSE	20112	Rps6ka2	1	FALSE	FALSE	FALSE	TRUE
642696	LOC642696	1	FALSE	FALSE	FALSE	FALSE	66832	Rsph3a	1	FALSE	FALSE	FALSE	FALSE
57451	TENM2	1	FALSE	FALSE	FALSE	FALSE	75296	Fgfr1op	1	FALSE	FALSE	FALSE	FALSE
3809	KIR2DS4	1	FALSE	FALSE	FALSE	FALSE	20518	Slc22a2	1	FALSE	FALSE	FALSE	FALSE
23563	CHST5	1	FALSE	FALSE	FALSE	FALSE	449000	Zfp960	1	FALSE	FALSE	FALSE	FALSE
391253	SPINT4	1	FALSE	FALSE	TRUE	FALSE	51792	Ppp2r1a	1	FALSE	FALSE	FALSE	FALSE
642280	ZNF876P	1	FALSE	FALSE	FALSE	FALSE	353502	Hcfc1r1	1	FALSE	FALSE	FALSE	FALSE
3787	KCNS1	1	FALSE	FALSE	FALSE	FALSE	18207	Nthl1	1	FALSE	FALSE	FALSE	FALSE
284808	-	1	FALSE	FALSE	FALSE	FALSE	214489	BC003965	1	FALSE	FALSE	FALSE	FALSE
339559	ZFP69	1	FALSE	FALSE	FALSE	FALSE	17229	Tpsb2	1	FALSE	FALSE	FALSE	FALSE
729040	-	1	FALSE	FALSE	FALSE	FALSE	381077	Ccdc78	1	FALSE	FALSE	FALSE	FALSE
100033809	SNORD115-35	1	FALSE	FALSE	FALSE	FALSE	66978	Luc7l	1	FALSE	FALSE	FALSE	FALSE
114036	LINC00310	1	FALSE	FALSE	FALSE	FALSE	78330	Ndufv3	1	FALSE	FALSE	FALSE	FALSE
219981	OR5A2	1	FALSE	FALSE	FALSE	FALSE	70101	Cyp4f16	1	FALSE	FALSE	FALSE	FALSE
100528007	BORCS7-ASMT	1	FALSE	FALSE	FALSE	FALSE	240067	Zfp952	1	FALSE	FALSE	FALSE	FALSE
100129345	LINC02291	1	FALSE	FALSE	FALSE	FALSE	17916	Myo1f	1	FALSE	FALSE	FALSE	FALSE
170067	SUPT20HL2	1	FALSE	FALSE	TRUE	FALSE	224705	Vps52	1	FALSE	FALSE	FALSE	FALSE
100287896	LOC100287896	1	FALSE	FALSE	FALSE	FALSE	547431	Btnl2	1	FALSE	FALSE	FALSE	FALSE
728039	SSR4P1	1	FALSE	FALSE	FALSE	FALSE	15018	H2-Q7	1	FALSE	FALSE	FALSE	FALSE
440792	LOC440792	1	FALSE	FALSE	FALSE	FALSE	547347	Gm6034	1	FALSE	FALSE	FALSE	FALSE
283093	OR4C12	1	FALSE	FALSE	FALSE	FALSE	19824	Trim10	1	FALSE	FALSE	FALSE	FALSE
100124538	SNORA70C	1	FALSE	FALSE	FALSE	FALSE	258624	Olfr120	1	FALSE	FALSE	FALSE	FALSE
134466	ZNF300P1	1	FALSE	FALSE	FALSE	FALSE	258285	Olfr122	1	FALSE	FALSE	FALSE	FALSE
126410	CYP4F22	1	FALSE	FALSE	FALSE	FALSE	258829	Olfr134	1	FALSE	FALSE	FALSE	FALSE
100528017	SAA2-SAA4	1	FALSE	FALSE	TRUE	FALSE	258329	Olfr135	1	FALSE	FALSE	FALSE	FALSE
100033437	SNORD115-2	1	FALSE	FALSE	FALSE	FALSE	100126774	Esp18	1	FALSE	FALSE	FALSE	FALSE
101927581	CCDC182	1	FALSE	FALSE	FALSE	FALSE	94185	Tnfrsf21	1	FALSE	FALSE	FALSE	FALSE
283416	LINC01465	1	FALSE	FALSE	FALSE	FALSE	27226	Pla2g7	1	FALSE	FALSE	FALSE	FALSE
120066	OR5P3	1	FALSE	FALSE	FALSE	FALSE	73836	Slc35b2	1	FALSE	FALSE	FALSE	FALSE
728131	RPS6P6	1	FALSE	FALSE	FALSE	FALSE	67101	2310039H08Rik	1	FALSE	FALSE	FALSE	FALSE
441376	AARD	1	FALSE	FALSE	FALSE	FALSE	320148	B430306N03Rik	1	FALSE	FALSE	FALSE	FALSE
57292	KIR2DL5A	1	FALSE	FALSE	FALSE	FALSE	271457	Rab5a	1	FALSE	FALSE	FALSE	FALSE
3808	KIR2DS3	1	FALSE	FALSE	FALSE	FALSE	17158	Man2a1	1	FALSE	FALSE	FALSE	FALSE
10895	PPBPP2	1	FALSE	FALSE	FALSE	FALSE	320858	L3mbtl4	1	FALSE	FALSE	FALSE	FALSE
504191	OR9G9	1	FALSE	FALSE	FALSE	FALSE	13823	Epb41l3	1	FALSE	FALSE	FALSE	FALSE
390174	OR9G1	1	FALSE	FALSE	FALSE	FALSE	210148	Slc30a6	1	FALSE	FALSE	FALSE	FALSE
392390	OR1L6	1	FALSE	FALSE	FALSE	FALSE	73694	Ndufaf7	1	FALSE	FALSE	FALSE	FALSE
390144	OR5D16	1	FALSE	FALSE	FALSE	FALSE	78798	Eml4	1	FALSE	FALSE	FALSE	FALSE
149830	PRNT	1	FALSE	FALSE	FALSE	FALSE	213575	Dync2li1	1	FALSE	FALSE	FALSE	FALSE
553128	KIR2DL5B	1	FALSE	FALSE	FALSE	FALSE	100044193	Gm20939	1	FALSE	FALSE	FALSE	FALSE
285126	DNAJC5G	1	FALSE	FALSE	FALSE	FALSE	436440	Gpr31b	1	FALSE	FALSE	FALSE	FALSE
647115	-	1	FALSE	FALSE	FALSE	FALSE	664821	Gm7356	1	FALSE	FALSE	FALSE	FALSE
136288	C7orf57	1	FALSE	FALSE	FALSE	FALSE	213389	Prdm9	1	FALSE	FALSE	FALSE	FALSE
56260	C8orf44	1	FALSE	FALSE	FALSE	FALSE	68799	Rgmb	1	FALSE	FALSE	FALSE	FALSE
4991	OR1D2	1	FALSE	FALSE	FALSE	FALSE	14293	Fpr1	1	FALSE	FALSE	FALSE	FALSE
441194	PMS2CL	1	FALSE	FALSE	FALSE	FALSE	665227	Vmn2r94	1	FALSE	FALSE	FALSE	FALSE
81099	OR4F17	1	FALSE	FALSE	FALSE	FALSE	171227	Vmn1r232	1	FALSE	FALSE	FALSE	FALSE
79501	OR4F5	1	FALSE	FALSE	FALSE	FALSE	70081	Zfp995	1	FALSE	FALSE	FALSE	FALSE
26682	OR4F4	1	FALSE	FALSE	FALSE	FALSE	240038	Zfp994	1	FALSE	FALSE	FALSE	FALSE
100130889	PSORS1C3	1	FALSE	FALSE	FALSE	FALSE	71003	Prss41	1	FALSE	FALSE	FALSE	FALSE
401459	-	1	FALSE	FALSE	FALSE	FALSE	69259	Kctd5	1	FALSE	FALSE	FALSE	FALSE
652070	SCFV	1	FALSE	FALSE	FALSE	FALSE	214917	Fam173a	1	FALSE	FALSE	FALSE	FALSE
28439	IGHV3-30	1	FALSE	FALSE	FALSE	FALSE	621239	Nhlrc4	1	FALSE	FALSE	FALSE	FALSE
102724237	LOC102724237	1	FALSE	FALSE	FALSE	FALSE	106581	Fam234a	1	FALSE	FALSE	FALSE	FALSE
574500	MIR519A2	1	FALSE	FALSE	FALSE	FALSE	109791	Clps	1	FALSE	FALSE	FALSE	FALSE
574492	MIR517C	1	FALSE	FALSE	FALSE	FALSE	56462	Mtch1	1	FALSE	FALSE	FALSE	FALSE
574406	ADAMTSL4-AS1	1	FALSE	FALSE	FALSE	FALSE	57757	Pglyrp2	1	FALSE	FALSE	FALSE	FALSE
401472	GASAL1	1	FALSE	FALSE	FALSE	FALSE	208292	Zfp871	1	FALSE	FALSE	FALSE	FALSE
100506472	LOC100506472	1	FALSE	FALSE	FALSE	FALSE	240063	Zfp811	1	FALSE	FALSE	FALSE	FALSE
644314	MT1IP	1	FALSE	FALSE	FALSE	FALSE	240064	Zfp799	1	FALSE	FALSE	FALSE	FALSE
388394	RPRML	1	FALSE	FALSE	FALSE	FALSE	77652	Zfp955a	1	FALSE	FALSE	FALSE	FALSE
6335	SCN9A	1	FALSE	FALSE	FALSE	FALSE	22643	Zfp101	1	FALSE	FALSE	FALSE	FALSE
388965	FUNDC2P2	1	FALSE	FALSE	FALSE	FALSE	224703	Marchf2	1	FALSE	FALSE	FALSE	FALSE
729927	RPS20P27	1	FALSE	FALSE	FALSE	FALSE	19326	Rab11b	1	FALSE	FALSE	FALSE	FALSE
79283	OR5P1P	1	FALSE	FALSE	FALSE	FALSE	54197	Rnf5	1	FALSE	TRUE	FALSE	FALSE
135924	OR9A2	1	FALSE	FALSE	FALSE	FALSE	15511	Hspa1b	1	FALSE	FALSE	FALSE	TRUE
203430	RTL3	1	FALSE	FALSE	FALSE	FALSE	433099	Ly6g6f	1	FALSE	FALSE	FALSE	FALSE
119682	OR51L1	1	FALSE	FALSE	FALSE	FALSE	66973	Mrps18b	1	FALSE	FALSE	FALSE	FALSE
132612	ADAD1	1	FALSE	FALSE	FALSE	FALSE	258470	Olfr91	1	FALSE	FALSE	FALSE	FALSE
100101440	PMS2P7	1	FALSE	FALSE	FALSE	FALSE	258505	Olfr97	1	FALSE	FALSE	FALSE	FALSE
729453	PMS2P6	1	FALSE	FALSE	FALSE	FALSE	258625	Olfr116	1	FALSE	FALSE	FALSE	FALSE
441259	LOC441259	1	FALSE	FALSE	FALSE	FALSE	66591	Mad2l1bp	1	FALSE	FALSE	FALSE	FALSE
5387	PMS2P3	1	FALSE	FALSE	FALSE	FALSE	224823	Rrp36	1	FALSE	FALSE	FALSE	FALSE
692235	SNORD103B	1	FALSE	FALSE	FALSE	FALSE	21770	Ppp2r5d	1	FALSE	FALSE	FALSE	FALSE
692234	SNORD103A	1	FALSE	FALSE	FALSE	FALSE	14913	Guca1a	1	FALSE	FALSE	FALSE	FALSE
441178	LINC02487	1	FALSE	FALSE	FALSE	FALSE	328829	9830107B12Rik	1	FALSE	FALSE	FALSE	FALSE
390651	OR4F13P	1	FALSE	FALSE	FALSE	FALSE	70026	Tspo2	1	FALSE	FALSE	FALSE	FALSE
922	CD5L	1	FALSE	FALSE	TRUE	FALSE	72238	Tbc1d5	1	FALSE	TRUE	FALSE	FALSE
100532742	PIR-FIGF	1	FALSE	FALSE	FALSE	FALSE	211482	Efhb	1	FALSE	FALSE	FALSE	FALSE
388685	LINC01138	1	FALSE	FALSE	FALSE	FALSE	110332	Pp2d1	1	FALSE	FALSE	FALSE	FALSE
114112	TXNRD3	1	FALSE	FALSE	FALSE	FALSE	104349	Zfp119a	1	FALSE	FALSE	FALSE	FALSE
406955	MIR181B1	1	FALSE	FALSE	FALSE	FALSE	20405	Sh3gl1	1	FALSE	FALSE	FALSE	FALSE
378925	RNF148	1	FALSE	FALSE	FALSE	FALSE	76920	Arrdc5	1	FALSE	FALSE	FALSE	FALSE
317760	ADAM20P1	1	FALSE	FALSE	FALSE	FALSE	20834	Znrf4	1	FALSE	FALSE	FALSE	FALSE
100652781	SNX29P1	1	FALSE	FALSE	FALSE	FALSE	69239	Pdzph1	1	FALSE	FALSE	FALSE	FALSE
100532732	MSH5-SAPCD1	1	FALSE	FALSE	FALSE	FALSE	78057	4930583I09Rik	1	FALSE	FALSE	FALSE	FALSE
9299	SNORD30	1	FALSE	FALSE	FALSE	FALSE	67328	Lyzl1	1	FALSE	FALSE	FALSE	FALSE
26830	RNU5D-1	1	FALSE	FALSE	FALSE	FALSE	70901	4921524L21Rik	1	FALSE	FALSE	FALSE	FALSE
408186	OVOS	1	FALSE	FALSE	FALSE	FALSE	72747	Ttc39c	1	FALSE	FALSE	FALSE	FALSE
729759	OR4F29	1	FALSE	FALSE	FALSE	FALSE	13510	Dsg1a	1	FALSE	FALSE	FALSE	FALSE
441308	OR4F21	1	FALSE	FALSE	FALSE	FALSE	69256	Zfp397	1	FALSE	FALSE	FALSE	FALSE
81399	OR4F16	1	FALSE	FALSE	FALSE	FALSE	69241	Polr2d	1	FALSE	FALSE	FALSE	FALSE
26683	OR4F3	1	FALSE	FALSE	FALSE	FALSE	53871	Pkd2l2	1	FALSE	FALSE	FALSE	FALSE
407019	MIR27B	1	FALSE	FALSE	FALSE	FALSE	66306	Fam53c	1	FALSE	FALSE	FALSE	FALSE
101954264	RNVU1-4	1	FALSE	FALSE	FALSE	FALSE	56550	Ube2d2a	1	FALSE	FALSE	FALSE	FALSE
414327	-	1	FALSE	FALSE	FALSE	FALSE	70791	Hars2	1	FALSE	FALSE	FALSE	FALSE
83956	RACGAP1P	1	FALSE	FALSE	FALSE	FALSE	66492	Zmat2	1	FALSE	FALSE	FALSE	FALSE
390649	OR4F15	1	FALSE	FALSE	FALSE	FALSE	78242	Spink12	1	FALSE	FALSE	FALSE	FALSE
196968	DNM1P46	1	FALSE	FALSE	FALSE	FALSE	70640	Dcp2	1	FALSE	FALSE	FALSE	FALSE
163051	ZNF709	1	FALSE	FALSE	FALSE	FALSE	13664	Eif1a	1	FALSE	FALSE	FALSE	FALSE
692195	SNORD75	1	FALSE	FALSE	FALSE	FALSE	225497	Fam170a	1	FALSE	FALSE	FALSE	FALSE
100128288	LOC100128288	1	FALSE	FALSE	FALSE	FALSE	70425	Csnk1g3	1	FALSE	FALSE	FALSE	FALSE
150590	C2orf15	1	FALSE	FALSE	FALSE	FALSE	56698	Phax	1	FALSE	FALSE	FALSE	FALSE
619190	FDPSP2	1	FALSE	FALSE	FALSE	FALSE	73137	Prrc1	1	FALSE	FALSE	FALSE	FALSE
100874051	LZTS1-AS1	1	FALSE	FALSE	FALSE	FALSE	629147	Ctxn3	1	FALSE	FALSE	FALSE	FALSE
100996333	LOC100996333	1	FALSE	FALSE	FALSE	FALSE	20496	Slc12a2	1	FALSE	FALSE	FALSE	FALSE
9298	SNORD31	1	FALSE	FALSE	FALSE	FALSE	93687	Csnk1a1	1	FALSE	FALSE	FALSE	TRUE
197331	TUBB8P7	1	FALSE	FALSE	FALSE	FALSE	225608	Sh3tc2	1	FALSE	FALSE	FALSE	FALSE
100132356	LOC100132356	1	FALSE	FALSE	FALSE	FALSE	67064	Chmp1b	1	FALSE	FALSE	FALSE	TRUE
100130156	-	1	FALSE	FALSE	FALSE	FALSE	72124	Seh1l	1	FALSE	FALSE	FALSE	TRUE
93273	LEMD1	1	FALSE	FALSE	FALSE	FALSE	52662	Ldlrad4	1	FALSE	FALSE	FALSE	FALSE
57232	ZNF630	1	FALSE	FALSE	FALSE	FALSE	381175	Ccdc68	1	FALSE	FALSE	FALSE	FALSE
389765	LOC389765	1	FALSE	FALSE	FALSE	FALSE	240396	Mex3c	1	FALSE	FALSE	FALSE	FALSE
692073	SNORA16A	1	FALSE	FALSE	FALSE	FALSE	71263	Mro	1	FALSE	FALSE	FALSE	FALSE
85317	BAGE4	1	FALSE	FALSE	TRUE	FALSE	407819	BC031181	1	FALSE	FALSE	FALSE	FALSE
26740	OR1J2	1	FALSE	FALSE	FALSE	FALSE	66191	Ier3ip1	1	FALSE	FALSE	FALSE	FALSE
100132967	FAM223A	1	FALSE	FALSE	FALSE	FALSE	11946	Atp5a1	1	FALSE	FALSE	FALSE	FALSE
286967	FAM223B	1	FALSE	FALSE	FALSE	FALSE	100502841	Epg5	1	FALSE	TRUE	FALSE	FALSE
645367	GGT8P	1	FALSE	FALSE	FALSE	FALSE	225791	Zadh2	1	FALSE	FALSE	FALSE	FALSE
102724562	LOC102724562	1	FALSE	FALSE	FALSE	FALSE	108168395	Gm45871	1	FALSE	FALSE	FALSE	FALSE
11209	MST1P2	1	FALSE	FALSE	FALSE	FALSE	16573	Kif5b	1	FALSE	FALSE	FALSE	FALSE
158131	OR1Q1	1	FALSE	FALSE	FALSE	FALSE	74934	Armc4	1	FALSE	FALSE	FALSE	FALSE
389668	XKR9	1	FALSE	FALSE	FALSE	FALSE	77805	Esco1	1	FALSE	FALSE	FALSE	FALSE
255411	TEX49	1	FALSE	FALSE	FALSE	FALSE	225187	Ankrd29	1	FALSE	FALSE	FALSE	FALSE
254050	LRRC43	1	FALSE	FALSE	FALSE	FALSE	56386	B4galt6	1	FALSE	FALSE	FALSE	FALSE
116842	LEAP2	1	FALSE	FALSE	TRUE	FALSE	225283	Rprd1a	1	FALSE	FALSE	FALSE	FALSE
440836	ODF3B	1	FALSE	FALSE	FALSE	FALSE	106957	Slc39a6	1	FALSE	FALSE	FALSE	FALSE
646813	LOC646813	1	FALSE	FALSE	FALSE	FALSE	67180	Yipf5	1	FALSE	FALSE	FALSE	FALSE
57830	KRTAP5-8	1	FALSE	FALSE	FALSE	FALSE	240239	Gpr151	1	FALSE	FALSE	FALSE	FALSE
102724984	LOC102724984	1	FALSE	FALSE	FALSE	FALSE	225467	Pggt1b	1	FALSE	FALSE	FALSE	TRUE
728138	LOC728138	1	FALSE	FALSE	FALSE	FALSE	240263	Fem1c	1	FALSE	FALSE	FALSE	FALSE
100507488	-	1	FALSE	FALSE	FALSE	FALSE	77422	C330018D20Rik	1	FALSE	FALSE	FALSE	FALSE
56253	CRTAM	1	FALSE	FALSE	FALSE	FALSE	100041585	Amd2	1	FALSE	FALSE	FALSE	FALSE
159013	CXorf38	1	FALSE	FALSE	FALSE	FALSE	108654	Fam210a	1	FALSE	FALSE	FALSE	FALSE
285189	PLGLA	1	FALSE	FALSE	FALSE	FALSE	17200	Mc2r	1	FALSE	FALSE	FALSE	FALSE
5343	PLGLB1	1	FALSE	FALSE	TRUE	FALSE	269033	4930503L19Rik	1	FALSE	FALSE	FALSE	FALSE
5342	PLGLB2	1	FALSE	FALSE	TRUE	FALSE	212163	8030462N17Rik	1	FALSE	FALSE	FALSE	FALSE
646358	LOC646358	1	FALSE	FALSE	FALSE	FALSE	240442	Adnp2	1	FALSE	FALSE	FALSE	FALSE
54470	ARMCX6	1	FALSE	FALSE	FALSE	FALSE	68731	Rbfa	1	FALSE	FALSE	FALSE	FALSE
347051	SLC10A5	1	FALSE	FALSE	FALSE	FALSE	240476	Zfp407	1	FALSE	FALSE	FALSE	FALSE
100128922	-	1	FALSE	FALSE	FALSE	FALSE	29866	Cabp2	1	FALSE	FALSE	FALSE	FALSE
102724788	LOC102724788	1	FALSE	FALSE	FALSE	FALSE	66990	Tmem134	1	FALSE	FALSE	FALSE	FALSE
731157	LOC731157	1	FALSE	FALSE	FALSE	FALSE	23789	Coro1b	1	FALSE	FALSE	FALSE	FALSE
106660613	LINC00680-GUSBP4	1	FALSE	FALSE	FALSE	FALSE	69860	Eif1ad	1	FALSE	FALSE	FALSE	FALSE
100133050	LOC100133050	1	FALSE	FALSE	FALSE	FALSE	170458	Gpha2	1	FALSE	FALSE	FALSE	FALSE
100049076	GUSBP9	1	FALSE	FALSE	FALSE	FALSE	67674	Trmt112	1	FALSE	FALSE	FALSE	FALSE
653080	GUSBP16	1	FALSE	FALSE	FALSE	FALSE	108899	2700081O15Rik	1	FALSE	FALSE	FALSE	FALSE
387036	GUSBP2	1	FALSE	FALSE	FALSE	FALSE	109168	Atl3	1	FALSE	FALSE	FALSE	FALSE
11042	GUSBP15	1	FALSE	FALSE	FALSE	FALSE	74307	1700092M07Rik	1	FALSE	FALSE	FALSE	FALSE
677774	SCARNA1	1	FALSE	FALSE	FALSE	FALSE	107305	Vps37c	1	FALSE	FALSE	FALSE	FALSE
55478	-	1	FALSE	FALSE	FALSE	FALSE	65221	Slc15a3	1	FALSE	FALSE	FALSE	FALSE
729786	GOLGA8CP	1	FALSE	FALSE	FALSE	FALSE	64380	Ms4a4c	1	FALSE	FALSE	FALSE	FALSE
26246	OR2L2	1	FALSE	FALSE	FALSE	FALSE	69774	Ms4a6b	1	FALSE	FALSE	FALSE	FALSE
100507607	NPIPB9	1	FALSE	FALSE	FALSE	FALSE	66607	Ms4a4d	1	FALSE	FALSE	FALSE	FALSE
728741	NPIPB6	1	FALSE	FALSE	FALSE	FALSE	94063	Mrpl16	1	FALSE	FALSE	FALSE	FALSE
724066	ATXN8	1	FALSE	FALSE	FALSE	FALSE	107146	Glyat	1	FALSE	FALSE	FALSE	FALSE
103625681	LLPH-DT	1	FALSE	FALSE	FALSE	FALSE	258120	Olfr1463	1	FALSE	FALSE	FALSE	FALSE
442075	EMC3-AS1	1	FALSE	FALSE	FALSE	FALSE	258123	Olfr1474	1	FALSE	FALSE	FALSE	FALSE
100288884	-	1	FALSE	FALSE	FALSE	FALSE	404339	Olfr1480	1	FALSE	FALSE	FALSE	FALSE
51050	PI15	1	FALSE	FALSE	TRUE	FALSE	258288	Olfr1484	1	FALSE	FALSE	FALSE	FALSE
83935	-	1	FALSE	FALSE	FALSE	FALSE	258992	Olfr1494	1	FALSE	FALSE	FALSE	FALSE
54661	PCDHB17P	1	FALSE	FALSE	FALSE	FALSE	258793	Olfr1502	1	FALSE	FALSE	FALSE	FALSE
641298	SMG1P1	1	FALSE	FALSE	FALSE	FALSE	226025	Trpm3	1	FALSE	FALSE	FALSE	FALSE
440585	FAM183A	1	FALSE	FALSE	FALSE	FALSE	58205	Pdcd1lg2	1	FALSE	FALSE	FALSE	FALSE
677837	SNORA60	1	FALSE	FALSE	FALSE	FALSE	109113	Uhrf2	1	FALSE	FALSE	FALSE	TRUE
340252	ZNF680	1	FALSE	FALSE	FALSE	FALSE	13098	Cyp2c39	1	FALSE	FALSE	FALSE	FALSE
645745	MT1HL1	1	FALSE	FALSE	FALSE	FALSE	319594	Hif1an	1	FALSE	FALSE	FALSE	FALSE
100131510	-	1	FALSE	FALSE	FALSE	FALSE	226153	Twnk	1	FALSE	FALSE	FALSE	FALSE
120796	OR56A1	1	FALSE	FALSE	FALSE	FALSE	107338	Gbf1	1	FALSE	FALSE	FALSE	TRUE
10699	CORIN	1	FALSE	FALSE	TRUE	FALSE	75146	Mfsd13a	1	FALSE	FALSE	FALSE	FALSE
100130934	ZNF663P	1	FALSE	FALSE	FALSE	FALSE	226178	Wbp1l	1	FALSE	FALSE	FALSE	FALSE
50835	TAS2R9	1	FALSE	FALSE	FALSE	FALSE	66439	Borcs7	1	FALSE	FALSE	FALSE	FALSE
200197	TMEM51-AS1	1	FALSE	FALSE	FALSE	FALSE	21416	Tcf7l2	1	FALSE	FALSE	FALSE	TRUE
728047	GOLGA8O	1	FALSE	FALSE	FALSE	TRUE	226243	Habp2	1	FALSE	FALSE	FALSE	FALSE
653720	GOLGA8M	1	FALSE	FALSE	FALSE	TRUE	66866	Nhlrc2	1	FALSE	FALSE	FALSE	FALSE
653125	GOLGA8K	1	FALSE	FALSE	FALSE	FALSE	18946	Pnliprp1	1	FALSE	FALSE	FALSE	FALSE
653075	GOLGA8T	1	FALSE	FALSE	FALSE	FALSE	67894	Fam45a	1	FALSE	FALSE	FALSE	FALSE
653073	GOLGA8J	1	FALSE	FALSE	FALSE	TRUE	67689	Aldh3b1	1	FALSE	FALSE	FALSE	FALSE
643699	GOLGA8N	1	FALSE	FALSE	FALSE	TRUE	12460	Ccs	1	FALSE	FALSE	FALSE	FALSE
283796	GOLGA8IP	1	FALSE	FALSE	FALSE	FALSE	75221	Dpp3	1	FALSE	FALSE	FALSE	FALSE
101060386	-	1	FALSE	FALSE	FALSE	FALSE	76308	Rab1b	1	FALSE	TRUE	FALSE	FALSE
345193	LRIT3	1	FALSE	FALSE	FALSE	FALSE	319322	Sf3b2	1	FALSE	FALSE	FALSE	FALSE
84931	LINC01101	1	FALSE	FALSE	FALSE	FALSE	104401	Pcnx3	1	FALSE	FALSE	FALSE	FALSE
100033820	SNORD116-28	1	FALSE	FALSE	FALSE	FALSE	67457	Frmd8	1	FALSE	FALSE	FALSE	FALSE
402176	RPL21P44	1	FALSE	FALSE	FALSE	FALSE	332359	Tigd3	1	FALSE	FALSE	FALSE	FALSE
10820	OR7E13P	1	FALSE	FALSE	FALSE	FALSE	66406	Sac3d1	1	FALSE	FALSE	FALSE	FALSE
84847	LINC00525	1	FALSE	FALSE	FALSE	FALSE	68323	Nudt22	1	FALSE	FALSE	FALSE	FALSE
79015	LINC01260	1	FALSE	FALSE	FALSE	FALSE	319800	Slc22a30	1	FALSE	FALSE	FALSE	FALSE
387638	C10orf113	1	FALSE	FALSE	FALSE	FALSE	225895	Taf6l	1	FALSE	FALSE	FALSE	FALSE
143188	-	1	FALSE	FALSE	FALSE	FALSE	67710	Polr2g	1	FALSE	FALSE	FALSE	FALSE
135152	B3GAT2	1	FALSE	FALSE	FALSE	FALSE	98170	Tmem132a	1	FALSE	FALSE	FALSE	FALSE
100128046	-	1	FALSE	FALSE	FALSE	FALSE	545279	Ms4a15	1	FALSE	FALSE	FALSE	FALSE
100529241	HSPE1-MOB4	1	FALSE	FALSE	FALSE	FALSE	269063	Ms4a5	1	FALSE	FALSE	FALSE	FALSE
100528018	ARL2-SNX15	1	FALSE	FALSE	FALSE	FALSE	383435	Ms4a14	1	FALSE	FALSE	FALSE	FALSE
100131077	-	1	FALSE	FALSE	FALSE	FALSE	109225	Ms4a7	1	FALSE	FALSE	FALSE	FALSE
401260	LINC00951	1	FALSE	FALSE	FALSE	FALSE	68774	Ms4a6d	1	FALSE	FALSE	FALSE	FALSE
100506990	LOC100506990	1	FALSE	FALSE	FALSE	FALSE	258675	Olfr1423	1	FALSE	FALSE	FALSE	FALSE
337973	KRTAP19-6	1	FALSE	FALSE	FALSE	FALSE	258683	Olfr262	1	FALSE	FALSE	FALSE	FALSE
692198	SNORD78	1	FALSE	FALSE	FALSE	FALSE	258698	Olfr1447	1	FALSE	FALSE	FALSE	FALSE
414767	-	1	FALSE	FALSE	FALSE	FALSE	258568	Olfr1457	1	FALSE	FALSE	FALSE	FALSE
83938	LRMDA	1	FALSE	FALSE	FALSE	FALSE	258298	Olfr1475	1	FALSE	FALSE	FALSE	FALSE
100287934	-	1	FALSE	FALSE	FALSE	FALSE	66206	1110059E24Rik	1	FALSE	FALSE	FALSE	FALSE
100287497	LOC100287497	1	FALSE	FALSE	FALSE	FALSE	67795	Rnls	1	FALSE	FALSE	FALSE	FALSE
386746	MRGPRG	1	FALSE	FALSE	FALSE	FALSE	107358	Tm9sf3	1	FALSE	FALSE	FALSE	FALSE
392636	AGMO	1	FALSE	FALSE	FALSE	FALSE	54130	Actr1a	1	FALSE	FALSE	FALSE	TRUE
138882	OR1N2	1	FALSE	FALSE	FALSE	FALSE	107368	Pdzd8	1	FALSE	FALSE	FALSE	FALSE
100131726	FAM83A-AS1	1	FALSE	FALSE	FALSE	FALSE	78832	Cacul1	1	FALSE	FALSE	FALSE	TRUE
27112	FAM155B	1	FALSE	FALSE	FALSE	FALSE	227525	Dclre1c	1	FALSE	FALSE	FALSE	FALSE
100996648	TCP11X2	1	FALSE	FALSE	FALSE	FALSE	326622	Upf2	1	FALSE	FALSE	FALSE	FALSE
26806	SNORD44	1	FALSE	FALSE	FALSE	FALSE	353282	Sfmbt2	1	FALSE	FALSE	FALSE	FALSE
305	ANXA2P3	1	FALSE	FALSE	FALSE	FALSE	75869	Arl5b	1	FALSE	FALSE	FALSE	FALSE
347411	MPC1L	1	FALSE	FALSE	FALSE	FALSE	67448	Plxdc2	1	FALSE	FALSE	TRUE	FALSE
441818	WBP11P1	1	FALSE	FALSE	FALSE	FALSE	74159	Acbd5	1	FALSE	TRUE	FALSE	FALSE
403239	OR2T27	1	FALSE	FALSE	FALSE	FALSE	27377	Yme1l1	1	FALSE	FALSE	FALSE	FALSE
728554	LOC728554	1	FALSE	FALSE	FALSE	FALSE	69677	Il1f8	1	FALSE	FALSE	FALSE	FALSE
64600	PLA2G2F	1	FALSE	FALSE	TRUE	FALSE	78217	Tmem210	1	FALSE	FALSE	FALSE	FALSE
408263	FNDC9	1	FALSE	FALSE	FALSE	FALSE	227619	Man1b1	1	FALSE	FALSE	FALSE	FALSE
120863	DEPDC4	1	FALSE	FALSE	FALSE	FALSE	279028	Adamts13	1	FALSE	FALSE	FALSE	FALSE
406902	MIR10A	1	FALSE	FALSE	FALSE	FALSE	26569	Slc27a4	1	FALSE	FALSE	FALSE	FALSE
100419773	LOC100419773	1	FALSE	FALSE	FALSE	FALSE	70296	Tbc1d13	1	FALSE	FALSE	FALSE	FALSE
388963	C2orf81	1	FALSE	FALSE	FALSE	FALSE	110854	Ptpa	1	FALSE	FALSE	FALSE	FALSE
677794	SNORA2B	1	FALSE	FALSE	FALSE	FALSE	66617	Ntmt1	1	FALSE	FALSE	FALSE	TRUE
85290	KRTAP4-3	1	FALSE	FALSE	FALSE	FALSE	50935	St6galnac6	1	FALSE	FALSE	FALSE	FALSE
150786	RAB6D	1	FALSE	FALSE	FALSE	FALSE	30933	Tor2a	1	FALSE	FALSE	FALSE	FALSE
541565	C8orf58	1	FALSE	FALSE	FALSE	FALSE	258620	Olfr350	1	FALSE	FALSE	FALSE	FALSE
401207	C5orf63	1	FALSE	FALSE	FALSE	FALSE	258941	Olfr354	1	FALSE	FALSE	FALSE	FALSE
390321	OR6C1	1	FALSE	FALSE	FALSE	FALSE	258616	Olfr357	1	FALSE	FALSE	FALSE	FALSE
94161	SNORD46	1	FALSE	FALSE	FALSE	FALSE	236509	Olfr366	1	FALSE	FALSE	FALSE	FALSE
401265	KLHL31	1	FALSE	FALSE	FALSE	FALSE	545417	Olfr367-ps	1	FALSE	FALSE	FALSE	FALSE
83656	FAM167A-AS1	1	FALSE	FALSE	FALSE	FALSE	74192	Arpc5l	1	FALSE	FALSE	FALSE	FALSE
5969	REG1CP	1	FALSE	FALSE	FALSE	FALSE	16574	Kif5c	1	FALSE	FALSE	FALSE	FALSE
641455	POTEM	1	FALSE	FALSE	FALSE	FALSE	21930	Tnfaip6	1	FALSE	FALSE	FALSE	FALSE
641515	MGAT4EP	1	FALSE	FALSE	FALSE	FALSE	76747	Dapl1	1	FALSE	TRUE	FALSE	FALSE
401191	LOC401191	1	FALSE	FALSE	FALSE	FALSE	94229	Slc4a10	1	FALSE	FALSE	FALSE	FALSE
100130924	-	1	FALSE	FALSE	FALSE	FALSE	227960	Gca	1	FALSE	FALSE	FALSE	FALSE
102723552	ANKRD20A21P	1	FALSE	FALSE	FALSE	FALSE	241447	Cers6	1	FALSE	FALSE	FALSE	FALSE
55853	IDI2-AS1	1	FALSE	FALSE	FALSE	FALSE	73373	Phospho2	1	FALSE	FALSE	FALSE	FALSE
399821	EDRF1-DT	1	FALSE	FALSE	FALSE	FALSE	66559	Metap1d	1	FALSE	FALSE	FALSE	FALSE
3773	KCNJ16	1	FALSE	FALSE	FALSE	FALSE	241490	Rbm45	1	FALSE	FALSE	FALSE	FALSE
494324	MIR375	1	FALSE	FALSE	FALSE	FALSE	241514	Zfp804a	1	FALSE	FALSE	FALSE	FALSE
10117	ENAM	1	FALSE	FALSE	TRUE	FALSE	241520	Fam171b	1	FALSE	FALSE	FALSE	FALSE
283847	TERB1	1	FALSE	FALSE	FALSE	TRUE	100270744	Btbd18	1	FALSE	FALSE	FALSE	TRUE
643923	-	1	FALSE	FALSE	FALSE	FALSE	228140	Tnks1bp1	1	FALSE	FALSE	FALSE	FALSE
129790	-	1	FALSE	FALSE	FALSE	FALSE	258428	Olfr998	1	FALSE	FALSE	FALSE	FALSE
100134444	KCNJ18	1	FALSE	FALSE	FALSE	FALSE	258564	Olfr1015	1	FALSE	FALSE	FALSE	FALSE
1767	DNAH5	1	FALSE	FALSE	FALSE	FALSE	258579	Olfr1018	1	FALSE	FALSE	FALSE	FALSE
692148	SCARNA10	1	FALSE	FALSE	FALSE	FALSE	257916	Olfr1031	1	FALSE	FALSE	FALSE	FALSE
100131454	DBIL5P	1	FALSE	FALSE	FALSE	FALSE	258216	Olfr1034	1	FALSE	FALSE	FALSE	FALSE
283189	OR9G4	1	FALSE	FALSE	FALSE	FALSE	258835	Olfr1130	1	FALSE	FALSE	FALSE	FALSE
81392	OR2AE1	1	FALSE	FALSE	FALSE	FALSE	258845	Olfr1161	1	FALSE	FALSE	FALSE	FALSE
100287728	SMIM10L2B-AS1	1	FALSE	FALSE	FALSE	FALSE	258980	Olfr1258	1	FALSE	FALSE	FALSE	FALSE
100505502	LOC100505502	1	FALSE	FALSE	FALSE	FALSE	258340	Olfr1265	1	FALSE	FALSE	FALSE	FALSE
646700	LOC646700	1	FALSE	FALSE	FALSE	FALSE	241568	Lrrc4c	1	FALSE	FALSE	FALSE	FALSE
392364	LOC392364	1	FALSE	FALSE	FALSE	FALSE	329482	Dcdc5	1	FALSE	FALSE	FALSE	FALSE
727832	GOLGA6L6	1	FALSE	FALSE	FALSE	FALSE	228443	Olfr1283	1	FALSE	FALSE	FALSE	FALSE
283767	GOLGA6L1	1	FALSE	FALSE	FALSE	FALSE	258395	Olfr1288	1	FALSE	FALSE	FALSE	FALSE
677849	SNORD1B	1	FALSE	FALSE	FALSE	FALSE	258886	Olfr1299	1	FALSE	FALSE	FALSE	FALSE
7367	UGT2B17	1	FALSE	FALSE	FALSE	FALSE	258889	Olfr1301	1	FALSE	FALSE	FALSE	FALSE
100288486	DDX11L9	1	FALSE	FALSE	FALSE	FALSE	72425	Katnbl1	1	FALSE	FALSE	FALSE	FALSE
100287102	DDX11L1	1	FALSE	FALSE	FALSE	FALSE	96957	Tmem62	1	FALSE	FALSE	FALSE	FALSE
100287029	DDX11L10	1	FALSE	FALSE	FALSE	FALSE	214968	Sema6d	1	FALSE	FALSE	TRUE	FALSE
84771	DDX11L2	1	FALSE	FALSE	FALSE	FALSE	20495	Slc12a1	1	FALSE	FALSE	FALSE	FALSE
100996732	LINC02802	1	FALSE	FALSE	FALSE	FALSE	108011	Ap4e1	1	FALSE	FALSE	FALSE	FALSE
654342	LSP1P4	1	FALSE	FALSE	FALSE	FALSE	72477	Tmem87b	1	FALSE	FALSE	FALSE	FALSE
645166	LSP1P5	1	FALSE	FALSE	FALSE	FALSE	67333	Stk35	1	FALSE	FALSE	FALSE	FALSE
100533496	TVP23C-CDRT4	1	FALSE	FALSE	FALSE	FALSE	12531	Cdc25b	1	FALSE	FALSE	FALSE	TRUE
100507444	PPP1R2P1	1	FALSE	FALSE	FALSE	FALSE	228608	Smox	1	FALSE	FALSE	FALSE	FALSE
149643	SPATA45	1	FALSE	FALSE	FALSE	FALSE	66634	Mcm8	1	FALSE	FALSE	FALSE	FALSE
50613	UBQLN3	1	FALSE	FALSE	FALSE	FALSE	70408	Polr3f	1	FALSE	FALSE	FALSE	FALSE
219447	OR5AS1	1	FALSE	FALSE	FALSE	FALSE	66044	Dtd1	1	FALSE	FALSE	FALSE	FALSE
201243	SPEM2	1	FALSE	FALSE	FALSE	FALSE	67877	Naa20	1	FALSE	FALSE	FALSE	FALSE
1744	DLSTP1	1	FALSE	FALSE	FALSE	FALSE	74533	Gzf1	1	FALSE	FALSE	FALSE	FALSE
136541	PRSS58	1	FALSE	FALSE	TRUE	FALSE	228756	Cstl1	1	FALSE	FALSE	FALSE	FALSE
444882	IGFL4	1	FALSE	FALSE	TRUE	FALSE	13013	Cst9	1	FALSE	FALSE	FALSE	FALSE
120237	DBX1	1	FALSE	FALSE	FALSE	FALSE	100271882	Gm14139	1	FALSE	FALSE	FALSE	FALSE
116512	MRGPRD	1	FALSE	FALSE	TRUE	FALSE	13011	Cst7	1	FALSE	FALSE	FALSE	FALSE
390201	OR10V1	1	FALSE	FALSE	FALSE	FALSE	403172	Defb21	1	FALSE	FALSE	FALSE	FALSE
400867	LOC400867	1	FALSE	FALSE	FALSE	FALSE	99237	Tm9sf4	1	FALSE	FALSE	FALSE	FALSE
9142	-	1	FALSE	FALSE	FALSE	FALSE	19194	Bpifa2	1	FALSE	FALSE	FALSE	FALSE
259295	TAS2R20	1	FALSE	FALSE	FALSE	FALSE	228802	Bpifb5	1	FALSE	FALSE	FALSE	FALSE
441089	CRSP8P	1	FALSE	FALSE	FALSE	FALSE	433492	Bpifb9b	1	FALSE	FALSE	FALSE	FALSE
89838	ULK4P1	1	FALSE	FALSE	FALSE	FALSE	12396	Cbfa2t2	1	FALSE	FALSE	FALSE	FALSE
89832	CHRFAM7A	1	FALSE	FALSE	TRUE	FALSE	228807	Zfp341	1	FALSE	FALSE	FALSE	FALSE
677836	SNORA58	1	FALSE	FALSE	FALSE	FALSE	60525	Acss2	1	FALSE	FALSE	FALSE	FALSE
149018	LELP1	1	FALSE	FALSE	FALSE	FALSE	228839	Tgif2	1	FALSE	FALSE	FALSE	FALSE
338879	RNASE10	1	FALSE	FALSE	TRUE	FALSE	70470	Rprd1b	1	FALSE	FALSE	FALSE	TRUE
100128398	LOC100128398	1	FALSE	FALSE	FALSE	FALSE	329547	Bpi	1	FALSE	FALSE	FALSE	FALSE
2509	FTH1P5	1	FALSE	FALSE	FALSE	FALSE	15378	Hnf4a	1	FALSE	FALSE	FALSE	TRUE
100861548	PINK1-AS	1	FALSE	FALSE	FALSE	FALSE	76080	Ttpal	1	FALSE	FALSE	FALSE	FALSE
54742	LY6K	1	FALSE	FALSE	TRUE	FALSE	20945	Svs6	1	FALSE	FALSE	FALSE	FALSE
26779	SNORA69	1	FALSE	FALSE	FALSE	FALSE	52840	Dbndd2	1	FALSE	FALSE	FALSE	FALSE
102725117	-	1	FALSE	FALSE	FALSE	FALSE	629756	Wfdc10	1	FALSE	FALSE	FALSE	FALSE
407033	MIR30D	1	FALSE	FALSE	FALSE	FALSE	77031	Slc9a8	1	FALSE	FALSE	FALSE	FALSE
503543	BTF3P9	1	FALSE	FALSE	FALSE	FALSE	67017	Fam210b	1	FALSE	FALSE	FALSE	FALSE
728024	LOC728024	1	FALSE	FALSE	FALSE	FALSE	76426	Fam209	1	FALSE	FALSE	FALSE	FALSE
81061	OR11H1	1	FALSE	FALSE	FALSE	FALSE	19334	Rab22a	1	FALSE	FALSE	FALSE	FALSE
389610	XKR5	1	FALSE	FALSE	FALSE	FALSE	102639598	Gm14296	1	FALSE	FALSE	FALSE	FALSE
105375092	-	1	FALSE	FALSE	FALSE	FALSE	100043387	Gm14305	1	FALSE	FALSE	FALSE	FALSE
137814	NKX2-6	1	FALSE	FALSE	FALSE	FALSE	52856	Mtg2	1	FALSE	FALSE	FALSE	FALSE
10692	RRH	1	FALSE	FALSE	FALSE	FALSE	228983	Osbpl2	1	FALSE	FALSE	FALSE	FALSE
158833	AWAT1	1	FALSE	FALSE	FALSE	FALSE	108115	Slco4a1	1	FALSE	FALSE	FALSE	FALSE
1556	CYP2B7P	1	FALSE	FALSE	FALSE	FALSE	66314	Tpd52l2	1	FALSE	FALSE	FALSE	FALSE
81793	TLR10	1	FALSE	FALSE	FALSE	FALSE	67229	Prpf18	1	FALSE	FALSE	FALSE	FALSE
100129112	-	1	FALSE	FALSE	FALSE	FALSE	227545	Proser2	1	FALSE	FALSE	FALSE	FALSE
223075	ITPRID1	1	FALSE	FALSE	FALSE	FALSE	13434	Trdmt1	1	FALSE	FALSE	FALSE	FALSE
100130331	LOC100130331	1	FALSE	FALSE	FALSE	FALSE	12287	Cacna1b	1	FALSE	FALSE	FALSE	FALSE
219438	OR5D18	1	FALSE	FALSE	FALSE	FALSE	241275	Noxa1	1	FALSE	FALSE	FALSE	FALSE
645682	POU5F1P4	1	FALSE	FALSE	FALSE	FALSE	58202	Nelfb	1	FALSE	FALSE	FALSE	FALSE
442083	HSP90AB5P	1	FALSE	FALSE	FALSE	FALSE	329366	Ccdc187	1	FALSE	FALSE	FALSE	FALSE
120065	OR5P2	1	FALSE	FALSE	FALSE	FALSE	52838	Dnlz	1	FALSE	FALSE	FALSE	FALSE
3062	HCRTR2	1	FALSE	FALSE	FALSE	FALSE	16821	Lcn4	1	FALSE	FALSE	FALSE	FALSE
26343	OR5E1P	1	FALSE	FALSE	FALSE	FALSE	70239	Gtf3c5	1	FALSE	FALSE	FALSE	FALSE
143503	OR51E1	1	FALSE	FALSE	FALSE	FALSE	269252	Gtf3c4	1	FALSE	FALSE	FALSE	FALSE
374308	PTCHD3	1	FALSE	FALSE	FALSE	FALSE	66220	Zdhhc12	1	FALSE	FALSE	FALSE	FALSE
574029	DUSP5P1	1	FALSE	FALSE	FALSE	FALSE	227697	Dolk	1	FALSE	FALSE	FALSE	FALSE
5088	PBX2P1	1	FALSE	FALSE	FALSE	FALSE	14594	Ggta1	1	FALSE	FALSE	FALSE	FALSE
100133036	FAM95B1	1	FALSE	FALSE	FALSE	FALSE	258365	Olfr361	1	FALSE	FALSE	FALSE	FALSE
125958	OR7D4	1	FALSE	FALSE	FALSE	FALSE	241322	Zbtb6	1	FALSE	FALSE	FALSE	FALSE
400934	-	1	FALSE	FALSE	FALSE	FALSE	320633	Zbtb26	1	FALSE	FALSE	FALSE	FALSE
100287879	LINC00994	1	FALSE	FALSE	FALSE	FALSE	71684	Rbm43	1	FALSE	FALSE	FALSE	FALSE
90499	FAM95A	1	FALSE	FALSE	FALSE	FALSE	227933	Ccdc148	1	FALSE	FALSE	FALSE	FALSE
677830	SNORA50A	1	FALSE	FALSE	FALSE	FALSE	66205	Cd302	1	FALSE	FALSE	FALSE	FALSE
100131756	-	1	FALSE	FALSE	FALSE	FALSE	17076	Ly75	1	FALSE	FALSE	FALSE	FALSE
440896	LOC440896	1	FALSE	FALSE	FALSE	FALSE	73668	Ttc21b	1	FALSE	FALSE	FALSE	FALSE
259291	TAS2R45	1	FALSE	FALSE	FALSE	FALSE	320720	Fastkd1	1	FALSE	FALSE	FALSE	FALSE
341405	ANKRD33	1	FALSE	FALSE	FALSE	FALSE	228033	Atp5g3	1	FALSE	FALSE	FALSE	FALSE
493913	PAPPA-AS1	1	FALSE	FALSE	FALSE	FALSE	71861	Zswim2	1	FALSE	FALSE	FALSE	FALSE
644669	LOC644669	1	FALSE	FALSE	FALSE	FALSE	98985	Clp1	1	FALSE	FALSE	FALSE	FALSE
149992	ANKRD30BP2	1	FALSE	FALSE	FALSE	FALSE	241528	Lrrc55	1	FALSE	FALSE	FALSE	FALSE
154150	HDGFL1	1	FALSE	FALSE	FALSE	FALSE	257900	Olfr1024	1	FALSE	FALSE	FALSE	FALSE
100874107	MTUS2-AS1	1	FALSE	FALSE	FALSE	FALSE	257880	Olfr1066	1	FALSE	FALSE	FALSE	FALSE
440279	UNC13C	1	FALSE	FALSE	FALSE	FALSE	258235	Olfr1084	1	FALSE	FALSE	FALSE	FALSE
280665	-	1	FALSE	FALSE	FALSE	FALSE	258585	Olfr1086	1	FALSE	FALSE	FALSE	FALSE
267020	ATP5MGL	1	FALSE	FALSE	FALSE	FALSE	257913	Olfr141	1	FALSE	FALSE	FALSE	FALSE
388799	FAM209B	1	FALSE	FALSE	FALSE	FALSE	258764	Olfr1099	1	FALSE	FALSE	FALSE	FALSE
10089	KCNK7	1	FALSE	FALSE	FALSE	FALSE	258766	Olfr259	1	FALSE	FALSE	FALSE	FALSE
400997	ACOXL-AS1	1	FALSE	FALSE	FALSE	FALSE	258654	Olfr1135	1	FALSE	FALSE	FALSE	FALSE
100507646	-	1	FALSE	FALSE	FALSE	FALSE	258644	Olfr1166	1	FALSE	FALSE	FALSE	FALSE
256126	SYCE2	1	FALSE	FALSE	FALSE	TRUE	258920	Olfr1180	1	FALSE	FALSE	FALSE	FALSE
442903	MIR331	1	FALSE	FALSE	FALSE	FALSE	258060	Olfr1181	1	FALSE	FALSE	FALSE	FALSE
283876	LINC00921	1	FALSE	FALSE	FALSE	FALSE	258903	Olfr1217	1	FALSE	FALSE	FALSE	FALSE
399967	PATE2	1	FALSE	FALSE	TRUE	FALSE	258902	Olfr1220	1	FALSE	FALSE	FALSE	FALSE
83902	KRTAP17-1	1	FALSE	FALSE	FALSE	FALSE	258973	Olfr1228	1	FALSE	FALSE	FALSE	FALSE
400965	-	1	FALSE	FALSE	FALSE	FALSE	258974	Olfr1233	1	FALSE	FALSE	FALSE	FALSE
101930169	-	1	FALSE	FALSE	FALSE	FALSE	258975	Olfr1234	1	FALSE	FALSE	FALSE	FALSE
645425	PRAMEF20	1	FALSE	FALSE	FALSE	FALSE	258786	Olfr1238	1	FALSE	FALSE	FALSE	FALSE
440561	PRAMEF6	1	FALSE	FALSE	FALSE	FALSE	258970	Olfr1242	1	FALSE	FALSE	FALSE	FALSE
343070	PRAMEF9	1	FALSE	FALSE	FALSE	FALSE	258787	Olfr1248	1	FALSE	FALSE	FALSE	FALSE
26338	OR5L2	1	FALSE	FALSE	FALSE	FALSE	258982	Olfr1272	1	FALSE	FALSE	FALSE	FALSE
26219	OR1J4	1	FALSE	FALSE	FALSE	FALSE	228356	1110051M20Rik	1	FALSE	FALSE	FALSE	FALSE
50832	TAS2R4	1	FALSE	FALSE	FALSE	FALSE	228368	Slc35c1	1	FALSE	FALSE	FALSE	FALSE
84560	MT4	1	FALSE	FALSE	FALSE	FALSE	69113	Alkbh3	1	FALSE	FALSE	FALSE	FALSE
406911	MIR125B1	1	FALSE	FALSE	FALSE	FALSE	56348	Hsd17b12	1	FALSE	FALSE	TRUE	FALSE
407001	MIR218-2	1	FALSE	FALSE	FALSE	FALSE	11800	Api5	1	FALSE	FALSE	FALSE	FALSE
642987	TMEM232	1	FALSE	FALSE	FALSE	FALSE	98221	Eif3m	1	FALSE	FALSE	FALSE	FALSE
100506237	NKX2-1-AS1	1	FALSE	FALSE	FALSE	FALSE	258909	Olfr1282	1	FALSE	FALSE	FALSE	FALSE
84214	LOC84214	1	FALSE	FALSE	FALSE	FALSE	258887	Olfr1294	1	FALSE	FALSE	FALSE	FALSE
406957	MIR181C	1	FALSE	FALSE	FALSE	FALSE	258397	Olfr1303	1	FALSE	FALSE	FALSE	FALSE
392510	YWHAQP8	1	FALSE	FALSE	FALSE	FALSE	258359	Olfr1312	1	FALSE	FALSE	FALSE	FALSE
148231	LINC00905	1	FALSE	FALSE	FALSE	FALSE	214239	Ccdc9b	1	FALSE	FALSE	FALSE	FALSE
554249	LOC554249	1	FALSE	FALSE	FALSE	FALSE	66606	Lrrc57	1	FALSE	FALSE	FALSE	FALSE
100128298	-	1	FALSE	FALSE	FALSE	FALSE	329504	Lcmt2	1	FALSE	FALSE	FALSE	FALSE
441295	OR2A9P	1	FALSE	FALSE	FALSE	FALSE	66552	Sppl2a	1	FALSE	FALSE	FALSE	FALSE
132112	RTP1	1	FALSE	FALSE	FALSE	FALSE	228576	Mall	1	FALSE	FALSE	FALSE	FALSE
100528019	HSPB2-C11orf52	1	FALSE	FALSE	FALSE	FALSE	11998	Avp	1	FALSE	FALSE	FALSE	FALSE
341116	MS4A10	1	FALSE	FALSE	FALSE	FALSE	228602	4930402H24Rik	1	FALSE	FALSE	FALSE	FALSE
441151	TMEM151B	1	FALSE	FALSE	FALSE	FALSE	67326	1700037H04Rik	1	FALSE	FALSE	FALSE	FALSE
259292	TAS2R46	1	FALSE	FALSE	FALSE	FALSE	66926	Trmt6	1	FALSE	FALSE	FALSE	FALSE
376412	RNF126P1	1	FALSE	FALSE	FALSE	FALSE	228684	Sel1l2	1	FALSE	FALSE	FALSE	FALSE
146512	FLJ30679	1	FALSE	FALSE	FALSE	FALSE	381393	4921509C19Rik	1	FALSE	FALSE	FALSE	FALSE
343169	OR6F1	1	FALSE	FALSE	FALSE	FALSE	228769	Psmf1	1	FALSE	FALSE	FALSE	FALSE
441490	FTHL18	1	FALSE	FALSE	FALSE	FALSE	73847	Fam110a	1	FALSE	FALSE	FALSE	FALSE
130355	C2orf76	1	FALSE	FALSE	FALSE	FALSE	68559	Pdrg1	1	FALSE	FALSE	FALSE	FALSE
8811	GALR2	1	FALSE	FALSE	FALSE	FALSE	66971	Cdk5rap1	1	FALSE	FALSE	FALSE	TRUE
100128537	MIR29B2CHG	1	FALSE	FALSE	FALSE	FALSE	207182	Ggt7	1	FALSE	FALSE	FALSE	FALSE
406920	MIR130B	1	FALSE	FALSE	FALSE	FALSE	71405	Fam83c	1	FALSE	FALSE	FALSE	FALSE
407975	MIR17HG	1	FALSE	FALSE	FALSE	FALSE	56046	Uqcc1	1	FALSE	FALSE	FALSE	FALSE
81472	OR2C3	1	FALSE	FALSE	FALSE	FALSE	18041	Nfs1	1	FALSE	FALSE	FALSE	FALSE
85009	MGC16025	1	FALSE	FALSE	FALSE	FALSE	381406	Trp53rka	1	FALSE	FALSE	FALSE	FALSE
389197	C4orf50	1	FALSE	FALSE	FALSE	FALSE	407243	Tmem189	1	FALSE	FALSE	FALSE	FALSE
441733	PRKXP1	1	FALSE	FALSE	FALSE	FALSE	665211	Gm14326	1	FALSE	FALSE	FALSE	FALSE
23519	ANP32D	1	FALSE	FALSE	FALSE	FALSE	229011	Samd10	1	FALSE	FALSE	FALSE	FALSE
390072	OR52N4	1	FALSE	FALSE	FALSE	FALSE	71934	Car13	1	FALSE	FALSE	FALSE	FALSE
125206	SLC5A10	1	FALSE	FALSE	TRUE	FALSE	229096	Ythdf3	1	FALSE	FALSE	FALSE	FALSE
100507127	LINC00707	1	FALSE	FALSE	FALSE	FALSE	75439	Cypt12	1	FALSE	FALSE	FALSE	FALSE
654817	NCF1C	1	FALSE	FALSE	FALSE	FALSE	81004	Tbl1xr1	1	FALSE	FALSE	FALSE	FALSE
400866	LINC00114	1	FALSE	FALSE	FALSE	FALSE	56456	Actl6a	1	FALSE	FALSE	FALSE	FALSE
654816	NCF1B	1	FALSE	FALSE	FALSE	FALSE	76295	Atp11b	1	FALSE	FALSE	FALSE	FALSE
105369723	LINC02422	1	FALSE	FALSE	FALSE	FALSE	241944	Zfp267	1	FALSE	FALSE	FALSE	FALSE
440131	LINC00544	1	FALSE	FALSE	FALSE	FALSE	19338	Rab33b	1	FALSE	TRUE	FALSE	FALSE
100507254	LINC01013	1	FALSE	FALSE	FALSE	FALSE	66248	Alg5	1	FALSE	FALSE	FALSE	FALSE
54360	CYTL1	1	FALSE	FALSE	TRUE	FALSE	69227	Selenot	1	FALSE	FALSE	FALSE	FALSE
374443	LOC374443	1	FALSE	FALSE	FALSE	FALSE	56544	Vmn2r1	1	FALSE	FALSE	FALSE	FALSE
105371058	LOC105371058	1	FALSE	FALSE	FALSE	FALSE	99929	Tiparp	1	FALSE	FALSE	FALSE	FALSE
100129827	MRVI1-AS1	1	FALSE	FALSE	FALSE	FALSE	11801	Cd5l	1	FALSE	FALSE	FALSE	FALSE
9002	F2RL3	1	FALSE	FALSE	TRUE	FALSE	229504	Isg20l2	1	FALSE	FALSE	FALSE	FALSE
100129940	HMGA2-AS1	1	FALSE	FALSE	FALSE	FALSE	229512	Smg5	1	FALSE	FALSE	FALSE	FALSE
125704	DIPK1C	1	FALSE	FALSE	FALSE	FALSE	76022	Gon4l	1	FALSE	FALSE	FALSE	FALSE
284576	LEMD1-AS1	1	FALSE	FALSE	FALSE	FALSE	140493	Kcnn3	1	FALSE	FALSE	FALSE	FALSE
101927070	LINC02611	1	FALSE	FALSE	FALSE	FALSE	23922	Jtb	1	FALSE	FALSE	FALSE	FALSE
2350	FOLR2	1	FALSE	FALSE	TRUE	FALSE	20196	S100a13	1	FALSE	FALSE	TRUE	FALSE
911	CD1C	1	FALSE	FALSE	FALSE	FALSE	628324	S100a2	1	FALSE	FALSE	FALSE	FALSE
84964	ALKBH6	1	FALSE	FALSE	FALSE	FALSE	20200	S100a6	1	FALSE	FALSE	TRUE	FALSE
107986412	LOC107986412	1	FALSE	FALSE	FALSE	FALSE	20201	S100a8	1	FALSE	TRUE	FALSE	FALSE
157983	DOCK8-AS1	1	FALSE	FALSE	FALSE	FALSE	242100	Pglyrp3	1	FALSE	FALSE	FALSE	FALSE
285888	CNPY1	1	FALSE	FALSE	FALSE	FALSE	20759	Sprr2e	1	FALSE	FALSE	FALSE	FALSE
343930	MSGN1	1	FALSE	FALSE	FALSE	FALSE	66344	Lce3b	1	FALSE	FALSE	FALSE	FALSE
401237	CASC15	1	FALSE	FALSE	FALSE	FALSE	229574	Flg2	1	FALSE	FALSE	FALSE	FALSE
105372476	ZNF460-AS1	1	FALSE	FALSE	FALSE	FALSE	78523	Mrpl9	1	FALSE	FALSE	FALSE	FALSE
162417	NAGS	1	FALSE	FALSE	FALSE	FALSE	13038	Ctsk	1	FALSE	FALSE	FALSE	FALSE
29125	C11orf21	1	FALSE	FALSE	FALSE	FALSE	226548	Aph1a	1	FALSE	FALSE	FALSE	FALSE
100506258	LOC100506258	1	FALSE	FALSE	FALSE	FALSE	64051	Sv2a	1	FALSE	FALSE	FALSE	FALSE
285286	LINC00877	1	FALSE	FALSE	FALSE	FALSE	621893	H2ac21	1	FALSE	FALSE	FALSE	FALSE
101929574	LOC101929574	1	FALSE	FALSE	FALSE	FALSE	108097	Prkab2	1	FALSE	FALSE	FALSE	FALSE
101927027	CHROMR	1	FALSE	FALSE	FALSE	FALSE	71887	Ppm1j	1	FALSE	FALSE	FALSE	FALSE
102724190	LINC02289	1	FALSE	FALSE	FALSE	FALSE	68753	Mybphl	1	FALSE	FALSE	FALSE	FALSE
100505865	LINC00920	1	FALSE	FALSE	FALSE	FALSE	66789	Alg14	1	FALSE	FALSE	FALSE	FALSE
8843	HCAR3	1	FALSE	FALSE	FALSE	FALSE	71643	Zgrf1	1	FALSE	FALSE	FALSE	FALSE
93589	CACNA2D4	1	FALSE	FALSE	FALSE	FALSE	77018	Col25a1	1	FALSE	FALSE	TRUE	FALSE
100505746	ITGB2-AS1	1	FALSE	FALSE	FALSE	FALSE	271981	Tbck	1	FALSE	FALSE	FALSE	FALSE
654434	SNHG20	1	FALSE	FALSE	FALSE	FALSE	21338	Tacr3	1	FALSE	FALSE	FALSE	FALSE
101927667	LINC01535	1	FALSE	FALSE	FALSE	FALSE	70604	Dnajb14	1	FALSE	FALSE	FALSE	FALSE
57121	LPAR5	1	FALSE	FALSE	FALSE	FALSE	108943	Trmt10a	1	FALSE	FALSE	FALSE	FALSE
100190939	TPT1-AS1	1	FALSE	FALSE	FALSE	FALSE	11532	Adh5	1	FALSE	FALSE	FALSE	FALSE
100996511	LINC01355	1	FALSE	FALSE	FALSE	FALSE	229906	Gtf2b	1	FALSE	FALSE	FALSE	FALSE
105370939	LOC105370939	1	FALSE	FALSE	FALSE	FALSE	52184	Odf2l	1	FALSE	FALSE	FALSE	FALSE
100652736	LINC01311	1	FALSE	FALSE	FALSE	FALSE	209601	Erich3	1	FALSE	FALSE	FALSE	FALSE
284408	ZNF790-AS1	1	FALSE	FALSE	FALSE	FALSE	18857	Pmp2	1	FALSE	FALSE	FALSE	FALSE
101927606	LINC01922	1	FALSE	FALSE	FALSE	FALSE	320832	Sirpb1a	1	FALSE	FALSE	FALSE	FALSE
101929450	LINC02099	1	FALSE	FALSE	FALSE	FALSE	668101	Sirpb1b	1	FALSE	FALSE	FALSE	FALSE
100188949	LINC00426	1	FALSE	FALSE	FALSE	FALSE	13123	Cyp7b1	1	FALSE	FALSE	FALSE	FALSE
142913	CFL1P1	1	FALSE	FALSE	FALSE	FALSE	74252	Armc1	1	FALSE	FALSE	FALSE	FALSE
147658	ZNF534	1	FALSE	FALSE	FALSE	FALSE	11608	Agtr1b	1	FALSE	FALSE	FALSE	FALSE
347736	NME9	1	FALSE	FALSE	FALSE	FALSE	99696	Ankrd50	1	FALSE	FALSE	FALSE	FALSE
107985287	LOC107985287	1	FALSE	FALSE	FALSE	FALSE	17112	Tm4sf1	1	FALSE	FALSE	FALSE	FALSE
56120	PCDHGB8P	1	FALSE	FALSE	FALSE	FALSE	28146	Serp1	1	FALSE	FALSE	FALSE	FALSE
645212	EIF3J-DT	1	FALSE	FALSE	FALSE	FALSE	140795	P2ry14	1	FALSE	FALSE	FALSE	FALSE
105377138	LINC01678	1	FALSE	FALSE	FALSE	FALSE	229357	Gpr149	1	FALSE	FALSE	FALSE	FALSE
1733	DIO1	1	FALSE	FALSE	FALSE	FALSE	66841	Etfdh	1	FALSE	FALSE	FALSE	FALSE
26212	OR2B6	1	FALSE	FALSE	FALSE	FALSE	79235	Lrat	1	FALSE	FALSE	FALSE	FALSE
100506551	LOC100506551	1	FALSE	FALSE	FALSE	FALSE	229488	Fam160a1	1	FALSE	FALSE	FALSE	FALSE
100422965	MIR4263	1	FALSE	FALSE	FALSE	FALSE	368202	Prss48	1	FALSE	FALSE	FALSE	FALSE
100506795	LINC01354	1	FALSE	FALSE	FALSE	FALSE	229503	Rrnad1	1	FALSE	FALSE	FALSE	FALSE
151534	LBX2-AS1	1	FALSE	FALSE	FALSE	FALSE	76927	Tsacc	1	FALSE	FALSE	FALSE	FALSE
286103	ZNF252P-AS1	1	FALSE	FALSE	FALSE	FALSE	16447	Ivl	1	FALSE	FALSE	FALSE	FALSE
107984366	LINC02723	1	FALSE	FALSE	FALSE	FALSE	78382	Lce6a	1	FALSE	FALSE	FALSE	FALSE
100873165	SRGAP2-AS1	1	FALSE	FALSE	FALSE	FALSE	73722	Lce1a2	1	FALSE	FALSE	FALSE	FALSE
100507540	LINC01504	1	FALSE	FALSE	FALSE	FALSE	18720	Pip5k1a	1	FALSE	FALSE	FALSE	FALSE
100506476	LOC100506476	1	FALSE	FALSE	FALSE	FALSE	56772	Mllt11	1	FALSE	FALSE	FALSE	FALSE
100131176	WDR86-AS1	1	FALSE	FALSE	FALSE	FALSE	97122	H4c14	1	FALSE	FALSE	FALSE	FALSE
101930370	LOC101930370	1	FALSE	FALSE	FALSE	FALSE	74645	Tent5c	1	FALSE	FALSE	FALSE	FALSE
100131089	SRP14-AS1	1	FALSE	FALSE	FALSE	FALSE	17156	Man1a2	1	FALSE	FALSE	FALSE	FALSE
338817	LINC01252	1	FALSE	FALSE	FALSE	FALSE	80281	Cttnbp2nl	1	FALSE	FALSE	FALSE	FALSE
400946	LINC00954	1	FALSE	FALSE	FALSE	FALSE	104183	Chil4	1	FALSE	FALSE	FALSE	FALSE
285766	LOC285766	1	FALSE	FALSE	FALSE	FALSE	229688	Chil6	1	FALSE	FALSE	FALSE	FALSE
162387	MFSD6L	1	FALSE	FALSE	FALSE	FALSE	14867	Gstm6	1	FALSE	FALSE	FALSE	FALSE
100126317	MIR374B	1	FALSE	FALSE	FALSE	FALSE	329739	Fam102b	1	FALSE	FALSE	FALSE	FALSE
387694	SH2D4B	1	FALSE	FALSE	FALSE	FALSE	229776	Cdc14a	1	FALSE	FALSE	FALSE	TRUE
100874036	PLCH1-AS2	1	FALSE	FALSE	FALSE	FALSE	15247	Mfsd14a	1	FALSE	FALSE	FALSE	FALSE
105372321	LOC105372321	1	FALSE	FALSE	FALSE	FALSE	229782	Slc35a3	1	FALSE	FALSE	FALSE	FALSE
101929340	LOC101929340	1	FALSE	FALSE	FALSE	FALSE	619547	Rpl34-ps1	1	FALSE	FALSE	FALSE	FALSE
100129203	LOC100129203	1	FALSE	FALSE	FALSE	FALSE	77669	Arhgef38	1	FALSE	FALSE	FALSE	FALSE
101929295	LOC101929295	1	FALSE	FALSE	FALSE	FALSE	67006	Cisd2	1	FALSE	TRUE	FALSE	FALSE
107987461	LOC107987461	1	FALSE	FALSE	FALSE	FALSE	12167	Bmpr1b	1	FALSE	FALSE	FALSE	FALSE
114043	TSPEAR-AS2	1	FALSE	FALSE	FALSE	FALSE	23908	Hs2st1	1	FALSE	FALSE	FALSE	FALSE
197187	SNAI3-AS1	1	FALSE	FALSE	FALSE	FALSE	80797	Clca3a2	1	FALSE	FALSE	FALSE	FALSE
100507006	LOC100507006	1	FALSE	FALSE	FALSE	FALSE	229927	Clca3b	1	FALSE	FALSE	FALSE	FALSE
100507002	LOC100507002	1	FALSE	FALSE	FALSE	FALSE	99899	Ifi44	1	FALSE	FALSE	FALSE	FALSE
101928545	SEPTIN7-AS1	1	FALSE	FALSE	FALSE	FALSE	16875	Lhx8	1	FALSE	FALSE	FALSE	FALSE
728498	GOLGA8H	1	FALSE	FALSE	FALSE	TRUE	435766	Tnni3k	1	FALSE	FALSE	FALSE	FALSE
100129973	CERNA1	1	FALSE	FALSE	FALSE	FALSE	100312470	Vmn1r2	1	FALSE	FALSE	FALSE	FALSE
339398	LINGO4	1	FALSE	FALSE	TRUE	FALSE	72519	Pip4p2	1	FALSE	FALSE	FALSE	FALSE
83875	BCO2	1	FALSE	FALSE	FALSE	FALSE	12307	Calb1	1	FALSE	FALSE	FALSE	FALSE
199800	ADM5	1	FALSE	FALSE	TRUE	FALSE	17389	Mmp16	1	FALSE	FALSE	TRUE	FALSE
441046	GUSBP5	1	FALSE	FALSE	FALSE	FALSE	66302	Rmdn1	1	FALSE	FALSE	FALSE	FALSE
100507291	LOC100507291	1	FALSE	FALSE	FALSE	FALSE	26885	Casp8ap2	1	FALSE	FALSE	FALSE	TRUE
55592	GOLGA2P5	1	FALSE	FALSE	FALSE	FALSE	67615	Ube2r2	1	FALSE	FALSE	FALSE	FALSE
414245	DNAJC9-AS1	1	FALSE	FALSE	FALSE	FALSE	14430	Galt	1	FALSE	FALSE	FALSE	FALSE
101927481	LINC01909	1	FALSE	FALSE	FALSE	FALSE	100040035	Gm2564	1	FALSE	FALSE	FALSE	FALSE
100505869	CFAP58-DT	1	FALSE	FALSE	FALSE	FALSE	622404	Ccdc107	1	FALSE	FALSE	FALSE	FALSE
101929551	LOC101929551	1	FALSE	FALSE	FALSE	FALSE	230145	Galnt12	1	FALSE	FALSE	FALSE	FALSE
102724827	MIATNB	1	FALSE	FALSE	FALSE	FALSE	230162	Zfp189	1	FALSE	FALSE	FALSE	FALSE
100288801	FRG2C	1	FALSE	FALSE	FALSE	FALSE	246179	Fktn	1	FALSE	FALSE	FALSE	FALSE
100507404	TMLHE-AS1	1	FALSE	FALSE	FALSE	FALSE	52076	Tmem38b	1	FALSE	FALSE	TRUE	FALSE
283299	LOC283299	1	FALSE	FALSE	FALSE	FALSE	19359	Rad23b	1	FALSE	FALSE	FALSE	FALSE
503693	LOH12CR2	1	FALSE	FALSE	FALSE	FALSE	18405	Orm1	1	FALSE	FALSE	FALSE	FALSE
168537	GIMAP7	1	FALSE	FALSE	FALSE	FALSE	18491	Pappa	1	FALSE	FALSE	FALSE	FALSE
11086	ADAM29	1	FALSE	FALSE	FALSE	FALSE	242506	Frmd3	1	FALSE	FALSE	FALSE	FALSE
100419170	LOC100419170	1	FALSE	FALSE	FALSE	FALSE	100041062	Gm13286	1	FALSE	FALSE	FALSE	FALSE
101928103	SNHG31	1	FALSE	FALSE	FALSE	FALSE	545652	Gm13275	1	FALSE	FALSE	FALSE	FALSE
100996583	LOC100996583	1	FALSE	FALSE	FALSE	FALSE	11639	Ak4	1	FALSE	FALSE	FALSE	FALSE
100288380	ULK4P2	1	FALSE	FALSE	FALSE	FALSE	67344	Tctex1d1	1	FALSE	FALSE	FALSE	FALSE
55370	PPP4R1L	1	FALSE	FALSE	FALSE	FALSE	242603	Cdcp2	1	FALSE	FALSE	FALSE	FALSE
117289	TAGAP	1	FALSE	FALSE	FALSE	FALSE	69893	Coa7	1	FALSE	FALSE	FALSE	FALSE
497189	TIFAB	1	FALSE	FALSE	FALSE	FALSE	66073	Txndc12	1	FALSE	FALSE	FALSE	FALSE
347732	CATSPER3	1	FALSE	FALSE	FALSE	FALSE	230649	Atpaf1	1	FALSE	FALSE	FALSE	FALSE
54067	C21orf62-AS1	1	FALSE	FALSE	FALSE	FALSE	76237	6430628N08Rik	1	FALSE	FALSE	FALSE	FALSE
389634	LINC00937	1	FALSE	FALSE	FALSE	FALSE	258159	Olfr1331	1	FALSE	FALSE	FALSE	FALSE
56660	KCNK12	1	FALSE	FALSE	FALSE	FALSE	66966	Trit1	1	FALSE	FALSE	FALSE	FALSE
100874074	DLEU7-AS1	1	FALSE	FALSE	FALSE	FALSE	16330	Inpp5b	1	FALSE	FALSE	FALSE	FALSE
100129060	SEMA3F-AS1	1	FALSE	FALSE	FALSE	FALSE	67106	Zbtb8os	1	FALSE	FALSE	FALSE	FALSE
100505616	SNHG21	1	FALSE	FALSE	FALSE	FALSE	100383	Bsdc1	1	FALSE	FALSE	FALSE	FALSE
105372482	LOC105372482	1	FALSE	FALSE	FALSE	FALSE	68598	Dnajc8	1	FALSE	FALSE	FALSE	FALSE
100131814	LINC00271	1	FALSE	FALSE	FALSE	FALSE	20544	Slc9a1	1	FALSE	FALSE	FALSE	FALSE
101929415	LOC101929415	1	FALSE	FALSE	FALSE	FALSE	69073	Kdf1	1	FALSE	FALSE	FALSE	FALSE
494127	LOC494127	1	FALSE	FALSE	FALSE	FALSE	22704	Zfp46	1	FALSE	FALSE	FALSE	FALSE
101928123	LOC101928123	1	FALSE	FALSE	FALSE	FALSE	77056	Tmco4	1	FALSE	FALSE	FALSE	FALSE
100130771	EFCAB10	1	FALSE	FALSE	FALSE	FALSE	213499	Fbxo42	1	FALSE	FALSE	FALSE	FALSE
441581	FRG2B	1	FALSE	FALSE	FALSE	FALSE	242736	Pramef8	1	FALSE	FALSE	FALSE	FALSE
102723582	LOC102723582	1	FALSE	FALSE	FALSE	FALSE	329986	BC080695	1	FALSE	FALSE	FALSE	FALSE
101927957	LINC01572	1	FALSE	FALSE	FALSE	FALSE	277666	Gm13078	1	FALSE	FALSE	FALSE	FALSE
256236	NAPSB	1	FALSE	FALSE	FALSE	FALSE	381570	Oog2	1	FALSE	FALSE	FALSE	FALSE
100874019	KLHL6-AS1	1	FALSE	FALSE	FALSE	FALSE	667666	Zfp600	1	FALSE	FALSE	FALSE	FALSE
256355	RPS2P32	1	FALSE	FALSE	FALSE	FALSE	14349	Fv1	1	FALSE	FALSE	FALSE	FALSE
283922	LOC283922	1	FALSE	FALSE	FALSE	FALSE	85030	Tnfrsf25	1	FALSE	FALSE	FALSE	FALSE
105369748	LOC105369748	1	FALSE	FALSE	FALSE	FALSE	68991	Ssu72	1	FALSE	FALSE	FALSE	FALSE
618	BCYRN1	1	FALSE	FALSE	FALSE	FALSE	71957	Ints11	1	FALSE	FALSE	FALSE	FALSE
100462981	MTRNR2L2	1	FALSE	FALSE	TRUE	FALSE	57741	Noc2l	1	FALSE	FALSE	FALSE	FALSE
100505738	MIR4458HG	1	FALSE	FALSE	FALSE	FALSE	72098	Tmem68	1	FALSE	FALSE	FALSE	FALSE
100093630	SNHG8	1	FALSE	FALSE	FALSE	FALSE	72201	Otud6b	1	FALSE	FALSE	FALSE	FALSE
171222	UBE2L5	1	FALSE	FALSE	FALSE	FALSE	69352	Necab1	1	FALSE	FALSE	FALSE	FALSE
101928612	HSPC324	1	FALSE	FALSE	FALSE	FALSE	77032	Tstd3	1	FALSE	FALSE	FALSE	FALSE
644041	C18orf63	1	FALSE	FALSE	FALSE	FALSE	14348	Fut9	1	FALSE	FALSE	FALSE	FALSE
100130987	LOC100130987	1	FALSE	FALSE	FALSE	FALSE	69961	Rpp25l	1	FALSE	FALSE	FALSE	FALSE
100379251	NPPA-AS1	1	FALSE	FALSE	FALSE	FALSE	101056144	LOC101056144	1	FALSE	FALSE	FALSE	FALSE
100130476	WAKMAR2	1	FALSE	FALSE	FALSE	FALSE	230101	Gba2	1	FALSE	FALSE	FALSE	FALSE
105376805	LOC105376805	1	FALSE	FALSE	FALSE	FALSE	100039672	Msmp	1	FALSE	FALSE	FALSE	FALSE
282706	DAOA-AS1	1	FALSE	FALSE	FALSE	FALSE	29846	Olfr156	1	FALSE	FALSE	FALSE	FALSE
100134368	LOC100134368	1	FALSE	FALSE	FALSE	FALSE	209186	Acnat2	1	FALSE	FALSE	FALSE	FALSE
101929690	LINC01583	1	FALSE	FALSE	FALSE	FALSE	28028	Mrpl50	1	FALSE	FALSE	FALSE	FALSE
677799	SNORA11	1	FALSE	FALSE	FALSE	FALSE	230235	Frrs1l	1	FALSE	FALSE	FALSE	FALSE
100874052	LINC00534	1	FALSE	FALSE	FALSE	FALSE	72748	Hdhd3	1	FALSE	FALSE	FALSE	FALSE
101928710	SCAT1	1	FALSE	FALSE	FALSE	FALSE	433719	Gm11487	1	FALSE	FALSE	FALSE	FALSE
149478	BTBD19	1	FALSE	FALSE	FALSE	FALSE	68268	Zdhhc21	1	FALSE	FALSE	FALSE	FALSE
105374716	LINC02160	1	FALSE	FALSE	FALSE	FALSE	75811	Saxo1	1	FALSE	FALSE	FALSE	FALSE
647286	RD3L	1	FALSE	FALSE	FALSE	FALSE	11520	Plin2	1	FALSE	FALSE	FALSE	FALSE
100616406	MIR4521	1	FALSE	FALSE	FALSE	FALSE	242517	Ifna15	1	FALSE	FALSE	FALSE	FALSE
653381	SORD2P	1	FALSE	FALSE	FALSE	FALSE	404549	Ifna14	1	FALSE	FALSE	FALSE	FALSE
100507003	GFY	1	FALSE	FALSE	FALSE	FALSE	100066	Cyp2j11	1	FALSE	FALSE	FALSE	FALSE
100302170	MIR1206	1	FALSE	FALSE	FALSE	FALSE	620779	Gm12695	1	FALSE	FALSE	FALSE	FALSE
145788	C15orf65	1	FALSE	FALSE	FALSE	FALSE	94043	Tm2d1	1	FALSE	FALSE	FALSE	FALSE
100996643	LOC100996643	1	FALSE	FALSE	FALSE	FALSE	242553	Kank4	1	FALSE	FALSE	FALSE	FALSE
642361	LOC642361	1	FALSE	FALSE	FALSE	FALSE	66526	Tceanc2	1	FALSE	FALSE	FALSE	FALSE
122618	PLD4	1	FALSE	FALSE	FALSE	FALSE	545667	Shisal2a	1	FALSE	FALSE	FALSE	FALSE
151651	EFHB	1	FALSE	FALSE	FALSE	FALSE	329918	Skint9	1	FALSE	FALSE	FALSE	FALSE
445372	TRIM6-TRIM34	1	FALSE	FALSE	FALSE	FALSE	81906	Cyp4x1	1	FALSE	FALSE	FALSE	FALSE
5334	PLCL1	1	FALSE	FALSE	FALSE	FALSE	381544	Armh1	1	FALSE	FALSE	FALSE	FALSE
284757	MIR646HG	1	FALSE	FALSE	FALSE	FALSE	75753	Klf17	1	FALSE	FALSE	FALSE	FALSE
54738	FEV	1	FALSE	FALSE	FALSE	FALSE	258306	Olfr1337	1	FALSE	FALSE	FALSE	FALSE
101927601	GOLGA6L19	1	FALSE	FALSE	FALSE	FALSE	258265	Olfr1333	1	FALSE	FALSE	FALSE	FALSE
100506776	TRG-AS1	1	FALSE	FALSE	FALSE	FALSE	230696	AU022252	1	FALSE	FALSE	FALSE	FALSE
285972	LINC00996	1	FALSE	FALSE	FALSE	FALSE	230709	Zmpste24	1	FALSE	TRUE	FALSE	TRUE
100506025	CRPPA-AS1	1	FALSE	FALSE	FALSE	FALSE	384059	Tlr12	1	FALSE	FALSE	FALSE	FALSE
101928834	LOC101928834	1	FALSE	FALSE	FALSE	FALSE	97130	C77080	1	FALSE	FALSE	FALSE	FALSE
401613	SERTM2	1	FALSE	FALSE	FALSE	FALSE	230767	Iqcc	1	FALSE	FALSE	FALSE	FALSE
105378020	LINC02528	1	FALSE	FALSE	FALSE	FALSE	109658	Txlna	1	FALSE	FALSE	FALSE	FALSE
140862	ISM1	1	FALSE	FALSE	TRUE	FALSE	100336	Ppp1r8	1	FALSE	FALSE	FALSE	FALSE
389208	TMPRSS11F	1	FALSE	FALSE	TRUE	FALSE	52174	Tmem222	1	FALSE	FALSE	FALSE	FALSE
171220	DSTNP2	1	FALSE	FALSE	FALSE	FALSE	230801	Pigv	1	FALSE	FALSE	FALSE	FALSE
401337	LINC01446	1	FALSE	FALSE	FALSE	FALSE	99982	Kdm1a	1	FALSE	FALSE	FALSE	FALSE
80863	PRRT1	1	FALSE	FALSE	FALSE	FALSE	12259	C1qa	1	FALSE	FALSE	FALSE	FALSE
100302277	MIR548I2	1	FALSE	FALSE	FALSE	FALSE	230848	Zbtb40	1	FALSE	FALSE	FALSE	FALSE
101929567	LINC01814	1	FALSE	FALSE	FALSE	FALSE	212555	Pqlc2	1	FALSE	FALSE	FALSE	FALSE
2996	GYPE	1	FALSE	FALSE	FALSE	FALSE	213989	Tmem82	1	FALSE	FALSE	FALSE	FALSE
677810	SNORA26	1	FALSE	FALSE	FALSE	FALSE	384071	Slc25a34	1	FALSE	FALSE	FALSE	FALSE
100422939	MIR3147	1	FALSE	FALSE	FALSE	FALSE	13706	Cela2a	1	FALSE	FALSE	TRUE	FALSE
[truncated: 2,831 more rows]
