# Supplementary material for: Transcriptional landscape of cellular networks reveal interactions driving the dormancy mechanisms in cancer
Source: Sci Rep. 2021 Aug 4;11:15806. doi: 10.1038/s41598-021-94005-x (PMC8339123; doi:10.1038/s41598-021-94005-x)
Supplement: Supplementary file 5 — Supplementary Table 6. [file 41598_2021_94005_MOESM5_ESM.xlsx]

## Sheet: Supplementary Table 4
Supplementary Table S6: Enrichment results of union and intersection of genes that found in filtered score table and interacting in PPI,GR and TF-free GR networks
UNION							INTERSECTION
source	term_name	term_id	adjusted_p_value	term_size	query_size	intersection_size	source	term_name	term_id	adjusted_p_value	term_size	query_size	intersection_size
GO Biological Process	response to stress	GO:0006950	6.94197e-20	4147	137	86	GO Biological Process	regulation of programmed cell death	GO:0043067	3.87066e-10	1633	36	21
GO Biological Process	regulation of programmed cell death	GO:0043067	1.18715e-17	1633	137	53	GO Biological Process	regulation of cell death	GO:0010941	1.62948e-09	1757	36	21
GO Biological Process	regulation of apoptotic process	GO:0042981	3.52621e-17	1605	137	52	GO Biological Process	regulation of apoptotic process	GO:0042981	3.74259e-09	1605	36	20
GO Biological Process	response to external stimulus	GO:0009605	2.59499e-16	2923	137	68	GO Biological Process	programmed cell death	GO:0012501	8.28943e-08	2152	36	21
GO Biological Process	regulation of cell death	GO:0010941	3.25462e-16	1757	137	53	GO Biological Process	response to chemical	GO:0042221	9.07013e-08	4897	36	29
GO Biological Process	apoptotic process	GO:0006915	7.13418e-16	2006	137	56	GO Biological Process	apoptotic process	GO:0006915	2.27666e-07	2006	36	20
GO Biological Process	cell death	GO:0008219	2.14563e-15	2285	137	59	GO Biological Process	cell death	GO:0008219	2.60475e-07	2285	36	21
GO Biological Process	response to organic substance	GO:0010033	3.11018e-15	3421	137	72	GO Biological Process	negative regulation of programmed cell death	GO:0043069	2.62649e-07	948	36	15
GO Biological Process	programmed cell death	GO:0012501	3.49375e-15	2152	137	57	GO Biological Process	negative regulation of cell death	GO:0060548	9.44257e-07	1039	36	15
GO Biological Process	response to stimulus	GO:0050896	5.79825e-15	9455	137	120	GO Biological Process	response to organic substance	GO:0010033	1.22546e-06	3421	36	24
GO Biological Process	cellular response to chemical stimulus	GO:0070887	6.44447e-14	3418	137	70	GO Biological Process	response to stress	GO:0006950	1.23857e-06	4147	36	26
GO Biological Process	immune system process	GO:0002376	1.31965e-12	3235	137	66	GO Biological Process	negative regulation of apoptotic process	GO:0043066	2.41655e-06	926	36	14
GO Biological Process	cellular response to organic substance	GO:0071310	2.06509e-12	2813	137	61	GO Biological Process	immune system process	GO:0002376	3.1521e-06	3235	36	23
GO Biological Process	response to chemical	GO:0042221	2.62689e-12	4897	137	82	GO Biological Process	regulation of intracellular signal transduction	GO:1902531	6.32681e-06	1876	36	18
GO Biological Process	cellular response to stress	GO:0033554	4.31263e-12	2105	137	52	GO Biological Process	response to stimulus	GO:0050896	6.97179e-06	9455	36	35
GO Biological Process	negative regulation of programmed cell death	GO:0043069	4.14967e-11	948	137	34	GO Biological Process	cellular response to chemical stimulus	GO:0070887	9.61994e-06	3418	36	23
GO Biological Process	negative regulation of cell death	GO:0060548	1.01105e-10	1039	137	35	GO Biological Process	intracellular signal transduction	GO:0035556	2.19026e-05	2896	36	21
GO Biological Process	negative regulation of apoptotic process	GO:0043066	1.30393e-10	926	137	33	GO Biological Process	cellular response to stimulus	GO:0051716	3.38424e-05	7772	36	32
GO Biological Process	cellular response to stimulus	GO:0051716	2.62688e-10	7772	137	102	GO Biological Process	negative regulation of apoptotic signaling pathway	GO:2001234	3.70883e-05	236	36	8
GO Biological Process	positive regulation of cell death	GO:0010942	7.81312e-10	751	137	29	GO Biological Process	cellular response to stress	GO:0033554	3.98286e-05	2105	36	18
GO Biological Process	positive regulation of programmed cell death	GO:0043068	8.75549e-10	699	137	28	GO Biological Process	positive regulation of apoptotic process	GO:0043065	0.000135336	691	36	11
GO Biological Process	cell activation	GO:0001775	9.84853e-10	1465	137	40	GO Biological Process	positive regulation of programmed cell death	GO:0043068	0.000152131	699	36	11
GO Biological Process	positive regulation of cellular metabolic process	GO:0031325	1.19756e-09	3415	137	63	GO Biological Process	leukocyte activation	GO:0045321	0.000191628	1305	36	14
GO Biological Process	leukocyte activation	GO:0045321	3.10998e-09	1305	137	37	GO Biological Process	regulation of apoptotic signaling pathway	GO:2001233	0.000195278	414	36	9
GO Biological Process	regulation of proteolysis	GO:0030162	4.0772e-09	745	137	28	GO Biological Process	positive regulation of cell death	GO:0010942	0.000314464	751	36	11
GO Biological Process	positive regulation of biological process	GO:0048518	4.18442e-09	6366	137	89	GO Biological Process	positive regulation of metabolic process	GO:0009893	0.000375651	3742	36	22
GO Biological Process	positive regulation of apoptotic process	GO:0043065	4.37347e-09	691	137	27	GO Biological Process	positive regulation of cellular metabolic process	GO:0031325	0.000430143	3415	36	21
GO Biological Process	regulation of signal transduction	GO:0009966	5.74727e-09	3244	137	60	GO Biological Process	inflammatory response	GO:0006954	0.000460367	780	36	11
GO Biological Process	negative regulation of cellular process	GO:0048523	5.86538e-09	4996	137	77	GO Biological Process	positive regulation of macromolecule metabolic process	GO:0010604	0.000494617	3442	36	21
GO Biological Process	defense response	GO:0006952	6.64301e-09	1783	137	43	GO Biological Process	negative regulation of cellular process	GO:0048523	0.00054699	4996	36	25
GO Biological Process	positive regulation of metabolic process	GO:0009893	6.65125e-09	3742	137	65	GO Biological Process	negative regulation of cell communication	GO:0010648	0.000706187	1450	36	14
GO Biological Process	positive regulation of cellular process	GO:0048522	9.05486e-09	5605	137	82	GO Biological Process	negative regulation of signaling	GO:0023057	0.000730479	1454	36	14
GO Biological Process	regulation of signaling	GO:0023051	1.05248e-08	3679	137	64	GO Biological Process	response to cytokine	GO:0034097	0.000735965	1225	36	13
GO Biological Process	regulation of protein metabolic process	GO:0051246	1.16989e-08	2922	137	56	GO Biological Process	cell cycle arrest	GO:0007050	0.000793784	236	36	7
GO Biological Process	regulation of peptidase activity	GO:0052547	1.3099e-08	461	137	22	GO Biological Process	cell activation	GO:0001775	0.000801233	1465	36	14
GO Biological Process	regulation of response to stimulus	GO:0048583	1.37971e-08	4421	137	71	GO Biological Process	myeloid leukocyte activation	GO:0002274	0.000921712	657	36	10
GO Biological Process	cellular developmental process	GO:0048869	1.4332e-08	4531	137	72	GO Biological Process	immune response	GO:0006955	0.00101625	2294	36	17
GO Biological Process	negative regulation of biological process	GO:0048519	1.97348e-08	5681	137	82	GO Biological Process	regulation of I-kappaB kinase/NF-kappaB signaling	GO:0043122	0.00102176	245	36	7
GO Biological Process	positive regulation of macromolecule metabolic process	GO:0010604	2.1921e-08	3442	137	61	GO Biological Process	regulation of signal transduction	GO:0009966	0.00104601	3244	36	20
GO Biological Process	positive regulation of response to stimulus	GO:0048584	3.21469e-08	2542	137	51	GO Biological Process	regulation of cell population proliferation	GO:0042127	0.00105267	1749	36	15
GO Biological Process	tube morphogenesis	GO:0035239	3.97227e-08	944	137	30	GO Biological Process	positive regulation of nitrogen compound metabolic process	GO:0051173	0.00106782	3248	36	20
GO Biological Process	tube development	GO:0035295	4.16661e-08	1143	137	33	GO Biological Process	positive regulation of protein metabolic process	GO:0051247	0.00106837	1751	36	15
GO Biological Process	response to biotic stimulus	GO:0009607	5.00377e-08	1583	137	39	GO Biological Process	regulation of protein metabolic process	GO:0051246	0.00109961	2922	36	19
GO Biological Process	cell differentiation	GO:0030154	5.70795e-08	4335	137	69	GO Biological Process	regulation of cell communication	GO:0010646	0.00131108	3638	36	21
GO Biological Process	response to oxygen-containing compound	GO:1901700	5.90319e-08	1746	137	41	GO Biological Process	regulation of response to stimulus	GO:0048583	0.00151307	4421	36	23
GO Biological Process	regulation of cell communication	GO:0010646	7.34613e-08	3638	137	62	GO Biological Process	regulation of signaling	GO:0023051	0.0015944	3679	36	21
GO Biological Process	response to abiotic stimulus	GO:0009628	9.32183e-08	1248	137	34	GO Biological Process	regulation of epithelial cell proliferation	GO:0050678	0.00177639	391	36	8
GO Biological Process	regulation of apoptotic signaling pathway	GO:2001233	1.04939e-07	414	137	20	GO Biological Process	negative regulation of signal transduction	GO:0009968	0.00205389	1340	36	13
GO Biological Process	cell surface receptor signaling pathway	GO:0007166	1.31847e-07	3197	137	57	GO Biological Process	response to oxygen levels	GO:0070482	0.00210769	400	36	8
GO Biological Process	regulation of intracellular signal transduction	GO:1902531	1.42332e-07	1876	137	42	GO Biological Process	cellular response to cytokine stimulus	GO:0071345	0.0023804	1130	36	12
GO Biological Process	immune response	GO:0006955	1.44348e-07	2294	137	47	GO Biological Process	cellular developmental process	GO:0048869	0.00241353	4531	36	23
GO Biological Process	response to organic cyclic compound	GO:0014070	1.55724e-07	998	137	30	GO Biological Process	I-kappaB kinase/NF-kappaB signaling	GO:0007249	0.00250215	280	36	7
GO Biological Process	blood vessel morphogenesis	GO:0048514	1.99324e-07	697	137	25	GO Biological Process	regulation of proteolysis	GO:0030162	0.00289828	745	36	10
GO Biological Process	vasculature development	GO:0001944	2.18183e-07	820	137	27	GO Biological Process	positive regulation of cell communication	GO:0010647	0.00305399	1900	36	15
GO Biological Process	regulation of endopeptidase activity	GO:0052548	2.33003e-07	433	137	20	GO Biological Process	positive regulation of cell adhesion	GO:0045785	0.00314748	422	36	8
GO Biological Process	positive regulation of nitrogen compound metabolic process	GO:0051173	2.49923e-07	3248	137	57	GO Biological Process	positive regulation of signaling	GO:0023056	0.00320064	1907	36	15
GO Biological Process	regulation of developmental process	GO:0050793	2.55536e-07	2779	137	52	GO Biological Process	positive regulation of biological process	GO:0048518	0.00331607	6366	36	27
GO Biological Process	cardiovascular system development	GO:0072358	2.78462e-07	829	137	27	GO Biological Process	cellular response to organic substance	GO:0071310	0.00347436	2813	36	18
GO Biological Process	negative regulation of cellular metabolic process	GO:0031324	3.85297e-07	2718	137	51	GO Biological Process	positive regulation of phosphate metabolic process	GO:0045937	0.00365969	1177	36	12
GO Biological Process	blood vessel development	GO:0001568	4.37982e-07	784	137	26	GO Biological Process	positive regulation of phosphorus metabolic process	GO:0010562	0.00365969	1177	36	12
GO Biological Process	response to other organism	GO:0051707	4.74944e-07	1551	137	37	GO Biological Process	organonitrogen compound metabolic process	GO:1901564	0.00368257	6889	36	28
GO Biological Process	response to external biotic stimulus	GO:0043207	4.92565e-07	1553	137	37	GO Biological Process	protein metabolic process	GO:0019538	0.00388126	5940	36	26
GO Biological Process	regulation of cellular protein metabolic process	GO:0032268	5.45055e-07	2744	137	51	GO Biological Process	positive regulation of response to stimulus	GO:0048584	0.00441492	2542	36	17
GO Biological Process	regulation of catalytic activity	GO:0050790	5.49048e-07	2385	137	47	GO Biological Process	DNA damage response, signal transduction by p53 class mediator	GO:0030330	0.00492103	108	36	5
GO Biological Process	apoptotic signaling pathway	GO:0097190	5.65124e-07	616	137	23	GO Biological Process	epithelial cell proliferation	GO:0050673	0.00516397	451	36	8
GO Biological Process	circulatory system development	GO:0072359	6.00651e-07	1194	137	32	GO Biological Process	apoptotic signaling pathway	GO:0097190	0.00543254	616	36	9
GO Biological Process	negative regulation of response to stimulus	GO:0048585	7.17436e-07	1731	137	39	GO Biological Process	cell differentiation	GO:0030154	0.00550306	4335	36	22
GO Biological Process	regulation of response to stress	GO:0080134	7.1933e-07	1574	137	37	GO Biological Process	positive regulation of cellular process	GO:0048522	0.00593139	5605	36	25
GO Biological Process	cell communication	GO:0007154	7.61667e-07	6798	137	88	GO Biological Process	negative regulation of response to stimulus	GO:0048585	0.0060149	1731	36	14
GO Biological Process	negative regulation of protein metabolic process	GO:0051248	7.72515e-07	1206	137	32	GO Biological Process	regulation of peptidase activity	GO:0052547	0.00607631	461	36	8
GO Biological Process	regulation of primary metabolic process	GO:0080090	8.12833e-07	6189	137	83	GO Biological Process	response to external stimulus	GO:0009605	0.00614569	2923	36	18
GO Biological Process	regulation of molecular function	GO:0065009	8.6755e-07	3061	137	54	GO Biological Process	regulation of leukocyte migration	GO:0002685	0.00619999	204	36	6
GO Biological Process	innate immune response	GO:0045087	1.00098e-06	1010	137	29	GO Biological Process	positive regulation of signal transduction	GO:0009967	0.00622478	1736	36	14
GO Biological Process	response to endogenous stimulus	GO:0009719	1.12747e-06	1758	137	39	GO Biological Process	negative regulation of cell cycle	GO:0045786	0.00714834	637	36	9
GO Biological Process	response to cytokine	GO:0034097	1.14295e-06	1225	137	32	GO Biological Process	cell population proliferation	GO:0008283	0.00742276	2038	36	15
GO Biological Process	aging	GO:0007568	1.17832e-06	329	137	17	GO Biological Process	negative regulation of biological process	GO:0048519	0.00779841	5681	36	25
GO Biological Process	regulation of metabolic process	GO:0019222	1.25307e-06	6982	137	89	GO Biological Process	negative regulation of mast cell cytokine production	GO:0032764	0.0081876	2	36	2
GO Biological Process	signal transduction	GO:0007165	2.09917e-06	6296	137	83	GO Biological Process	defense response	GO:0006952	0.00854399	1783	36	14
GO Biological Process	protein metabolic process	GO:0019538	2.19508e-06	5940	137	80	GO Biological Process	regulation of cysteine-type endopeptidase activity involved in apoptotic process	GO:0043281	0.00983582	221	36	6
GO Biological Process	cellular protein metabolic process	GO:0044267	2.21886e-06	5357	137	75	GO Biological Process	regulation of catalytic activity	GO:0050790	0.0101146	2385	36	16
GO Biological Process	regulation of cell adhesion	GO:0030155	2.22406e-06	721	137	24	GO Biological Process	regulation of cysteine-type endopeptidase activity involved in apoptotic signaling pathway	GO:2001267	0.0103702	17	36	3
GO Biological Process	multicellular organism development	GO:0007275	2.56524e-06	5604	137	77	GO Biological Process	negative regulation of developmental process	GO:0051093	0.0105126	1072	36	11
GO Biological Process	cellular response to cytokine stimulus	GO:0071345	3.04441e-06	1130	137	30	GO Biological Process	leukocyte migration	GO:0050900	0.0107436	498	36	8
GO Biological Process	response to oxygen levels	GO:0070482	3.24404e-06	400	137	18	GO Biological Process	cellular protein metabolic process	GO:0044267	0.0118139	5357	36	24
GO Biological Process	negative regulation of cellular protein metabolic process	GO:0032269	3.37662e-06	1135	137	30	GO Biological Process	regulation of molecular function	GO:0065009	0.0121112	3061	36	18
GO Biological Process	cellular component organization	GO:0016043	3.60334e-06	6481	137	84	GO Biological Process	regulation of response to stress	GO:0080134	0.0124533	1574	36	13
GO Biological Process	positive regulation of protein metabolic process	GO:0051247	3.75341e-06	1751	137	38	GO Biological Process	regulation of extrinsic apoptotic signaling pathway via death domain receptors	GO:1902041	0.0128997	60	36	4
GO Biological Process	defense response to other organism	GO:0098542	3.75502e-06	1212	137	31	GO Biological Process	response to hypoxia	GO:0001666	0.0139171	363	36	7
GO Biological Process	negative regulation of metabolic process	GO:0009892	4.6213e-06	3299	137	55	GO Biological Process	signal transduction in response to DNA damage	GO:0042770	0.0141954	134	36	5
GO Biological Process	organonitrogen compound metabolic process	GO:1901564	4.81292e-06	6889	137	87	GO Biological Process	cell communication	GO:0007154	0.0142064	6798	36	27
GO Biological Process	regulation of cellular metabolic process	GO:0031323	4.8404e-06	6393	137	83	GO Biological Process	positive regulation of phosphorylation	GO:0042327	0.0143059	1107	36	11
GO Biological Process	regulation of cellular process	GO:0050794	4.89761e-06	11187	137	117	GO Biological Process	regulation of developmental process	GO:0050793	0.0153609	2779	36	17
GO Biological Process	negative regulation of apoptotic signaling pathway	GO:2001234	7.31833e-06	236	137	14	GO Biological Process	cellular response to oxygen levels	GO:0071453	0.0157829	240	36	6
GO Biological Process	negative regulation of macromolecule metabolic process	GO:0010605	7.48596e-06	3049	137	52	GO Biological Process	response to decreased oxygen levels	GO:0036293	0.017511	376	36	7
GO Biological Process	regulation of biological process	GO:0050789	8.32344e-06	11940	137	121	GO Biological Process	regulation of cysteine-type endopeptidase activity	GO:2000116	0.0177559	245	36	6
GO Biological Process	positive regulation of biosynthetic process	GO:0009891	8.4106e-06	2055	137	41	GO Biological Process	regulation of cell adhesion	GO:0030155	0.0195199	721	36	9
GO Biological Process	myeloid leukocyte activation	GO:0002274	1.07725e-05	657	137	22	GO Biological Process	positive regulation of cellular protein metabolic process	GO:0032270	0.0198149	1642	36	13
GO Biological Process	negative regulation of nitrogen compound metabolic process	GO:0051172	1.17444e-05	2523	137	46	GO Biological Process	negative regulation of intracellular signal transduction	GO:1902532	0.022807	552	36	8
GO Biological Process	regulation of cysteine-type endopeptidase activity	GO:2000116	1.18327e-05	245	137	14	GO Biological Process	regulation of immune system process	GO:0002682	0.0267787	1688	36	13
GO Biological Process	developmental process	GO:0032502	1.24932e-05	6630	137	84	GO Biological Process	negative regulation of peptidase activity	GO:0010466	0.0271643	264	36	6
GO Biological Process	signaling	GO:0023052	1.44036e-05	6772	137	85	GO Biological Process	signal transduction by p53 class mediator	GO:0072331	0.0295834	268	36	6
GO Biological Process	cellular component organization or biogenesis	GO:0071840	1.6876e-05	6667	137	84	GO Biological Process	positive regulation of immune system process	GO:0002684	0.0305387	1199	36	11
GO Biological Process	negative regulation of developmental process	GO:0051093	1.70156e-05	1072	137	28	GO Biological Process	secretion	GO:0046903	0.0306243	1709	36	13
GO Biological Process	regulation of immune system process	GO:0002682	1.814e-05	1688	137	36	GO Biological Process	negative regulation of cell differentiation	GO:0045596	0.0320376	767	36	9
GO Biological Process	system development	GO:0048731	1.82831e-05	5020	137	70	GO Biological Process	negative regulation of protein metabolic process	GO:0051248	0.0322612	1206	36	11
GO Biological Process	negative regulation of signaling	GO:0023057	1.98742e-05	1454	137	33	GO Biological Process	positive regulation of cell-cell adhesion	GO:0022409	0.0328497	273	36	6
GO Biological Process	secretion	GO:0046903	2.5075e-05	1709	137	36	GO Biological Process	negative regulation of cell population proliferation	GO:0008285	0.0347999	775	36	9
GO Biological Process	response to lipid	GO:0033993	2.81327e-05	956	137	26	GO Biological Process	positive regulation of blood vessel endothelial cell migration	GO:0043536	0.0386812	79	36	4
GO Biological Process	regulation of cysteine-type endopeptidase activity involved in apoptotic process	GO:0043281	3.00976e-05	221	137	13	GO Biological Process	response to organic cyclic compound	GO:0014070	0.0387577	998	36	10
GO Biological Process	negative regulation of peptidase activity	GO:0010466	3.06108e-05	264	137	14	GO Biological Process	developmental process	GO:0032502	0.0390304	6630	36	26
GO Biological Process	animal organ development	GO:0048513	3.09587e-05	3677	137	57	GO Biological Process	regulation of cell-cell adhesion	GO:0022407	0.039321	426	36	7
GO Biological Process	positive regulation of cellular protein metabolic process	GO:0032270	3.14751e-05	1642	137	35	GO Biological Process	response to endogenous stimulus	GO:0009719	0.0415618	1758	36	13
GO Biological Process	secretion by cell	GO:0032940	3.45172e-05	1567	137	34	GO Biological Process	regulated exocytosis	GO:0045055	0.0417699	793	36	9
GO Biological Process	intracellular signal transduction	GO:0035556	3.54961e-05	2896	137	49	GO Biological Process	positive regulation of cellular component movement	GO:0051272	0.0426984	602	36	8
GO Biological Process	positive regulation of signal transduction	GO:0009967	3.7705e-05	1736	137	36	GO Biological Process	regulation of endopeptidase activity	GO:0052548	0.0436679	433	36	7
GO Biological Process	negative regulation of catalytic activity	GO:0043086	3.79666e-05	834	137	24	GO Biological Process	response to abiotic stimulus	GO:0009628	0.044493	1248	36	11
GO Biological Process	negative regulation of signal transduction	GO:0009968	4.00358e-05	1340	137	31	GO Biological Process	regulation of multicellular organismal process	GO:0051239	0.0456336	3356	36	18
GO Biological Process	cell activation involved in immune response	GO:0002263	4.14538e-05	708	137	22	GO Biological Process	positive regulation of protein modification process	GO:0031401	0.0479411	1258	36	11
GO Biological Process	anatomical structure morphogenesis	GO:0009653	4.43616e-05	2820	137	48	GO Biological Process	myeloid leukocyte cytokine production	GO:0061082	0.049206	28	36	3
GO Biological Process	regulation of cell population proliferation	GO:0042127	4.57382e-05	1749	137	36	GO Biological Process	regulation of cell migration involved in sprouting angiogenesis	GO:0090049	0.0493204	84	36	4
GO Biological Process	regulation of macromolecule metabolic process	GO:0060255	5.21586e-05	6438	137	81	KEGG Pathways	FoxO signaling pathway	KEGG:04068	0.00426568	128	27	5
GO Biological Process	regulation of cell differentiation	GO:0045595	5.58808e-05	1932	137	38	KEGG Pathways	Ferroptosis	KEGG:04216	0.0214715	40	27	3
GO Biological Process	response to decreased oxygen levels	GO:0036293	6.11163e-05	376	137	16	KEGG Pathways	Proteoglycans in cancer	KEGG:05205	0.0360668	202	27	5
GO Biological Process	angiogenesis	GO:0001525	6.38833e-05	601	137	20	REACTOME Pathways	Generic Transcription Pathway	REAC:R-HSA-212436	0.00161563	1199	33	14
GO Biological Process	anatomical structure development	GO:0048856	6.68689e-05	6105	137	78	REACTOME Pathways	TP53 Regulates Transcription of Cell Death Genes	REAC:R-HSA-5633008	0.00292193	44	33	4
GO Biological Process	regulated exocytosis	GO:0045055	6.78159e-05	793	137	23	REACTOME Pathways	RNA Polymerase II Transcription	REAC:R-HSA-73857	0.00499061	1320	33	14
GO Biological Process	negative regulation of cell communication	GO:0010648	6.82865e-05	1450	137	32	REACTOME Pathways	Gene expression (Transcription)	REAC:R-HSA-74160	0.0151116	1454	33	14
GO Biological Process	regulation of hydrolase activity	GO:0051336	7.04881e-05	1296	137	30
GO Biological Process	cell population proliferation	GO:0008283	7.28403e-05	2038	137	39
GO Biological Process	export from cell	GO:0140352	7.38557e-05	1616	137	34
GO Biological Process	regulation of nitrogen compound metabolic process	GO:0051171	8.09952e-05	6009	137	77
GO Biological Process	multi-organism process	GO:0051704	8.50724e-05	3072	137	50
GO Biological Process	cellular response to external stimulus	GO:0071496	9.79968e-05	338	137	15
GO Biological Process	response to topologically incorrect protein	GO:0035966	9.92701e-05	202	137	12
GO Biological Process	regulation of leukocyte migration	GO:0002685	0.000110658	204	137	12
GO Biological Process	positive regulation of cell communication	GO:0010647	0.000117376	1900	137	37
GO Biological Process	positive regulation of signaling	GO:0023056	0.00012911	1907	137	37
GO Biological Process	regulation of cellular component organization	GO:0051128	0.000137582	2541	137	44
GO Biological Process	response to nutrient levels	GO:0031667	0.000142388	511	137	18
GO Biological Process	regulation of biological quality	GO:0065008	0.00015069	4156	137	60
GO Biological Process	exocytosis	GO:0006887	0.000184455	907	137	24
GO Biological Process	positive regulation of intracellular signal transduction	GO:1902533	0.000184561	1050	137	26
GO Biological Process	positive regulation of immune system process	GO:0002684	0.000184607	1199	137	28
GO Biological Process	positive regulation of cellular biosynthetic process	GO:0031328	0.000184618	2021	137	38
GO Biological Process	negative regulation of hydrolase activity	GO:0051346	0.000199509	465	137	17
GO Biological Process	regulation of multicellular organismal process	GO:0051239	0.000204764	3356	137	52
GO Biological Process	cell adhesion	GO:0007155	0.000206549	1440	137	31
GO Biological Process	anatomical structure formation involved in morphogenesis	GO:0048646	0.000208404	1206	137	28
GO Biological Process	biological adhesion	GO:0022610	0.000230282	1447	137	31
GO Biological Process	positive regulation of gene expression	GO:0010628	0.000261176	2048	137	38
GO Biological Process	negative regulation of extrinsic apoptotic signaling pathway	GO:2001237	0.000262286	107	137	9
GO Biological Process	cell migration	GO:0016477	0.000265721	1620	137	33
GO Biological Process	response to unfolded protein	GO:0006986	0.000275685	180	137	11
GO Biological Process	positive regulation of proteolysis	GO:0045862	0.000286415	367	137	15
GO Biological Process	enzyme linked receptor protein signaling pathway	GO:0007167	0.00029839	1076	137	26
GO Biological Process	cellular response to unfolded protein	GO:0034620	0.000317551	144	137	10
GO Biological Process	positive regulation of cellular component movement	GO:0051272	0.000332596	602	137	19
GO Biological Process	regulation of cell-cell adhesion	GO:0022407	0.00033907	426	137	16
GO Biological Process	extrinsic apoptotic signaling pathway	GO:0097191	0.000355431	227	137	12
GO Biological Process	response to extracellular stimulus	GO:0009991	0.000361943	544	137	18
GO Biological Process	cellular response to endogenous stimulus	GO:0071495	0.000380702	1480	137	31
GO Biological Process	proteolysis	GO:0006508	0.000396298	1818	137	35
GO Biological Process	cell-matrix adhesion	GO:0007160	0.000409675	230	137	12
GO Biological Process	leukocyte mediated immunity	GO:0002443	0.000442376	880	137	23
GO Biological Process	regulation of protein modification process	GO:0031399	0.000464947	1917	137	36
GO Biological Process	positive regulation of macromolecule biosynthetic process	GO:0010557	0.000515271	1925	137	36
GO Biological Process	cellular response to nutrient levels	GO:0031669	0.000516639	235	137	12
GO Biological Process	cellular macromolecule metabolic process	GO:0044260	0.000521696	8429	137	94
GO Biological Process	cell growth	GO:0016049	0.000527754	498	137	17
GO Biological Process	positive regulation of cell migration	GO:0030335	0.000554783	560	137	18
GO Biological Process	negative regulation of molecular function	GO:0044092	0.000572822	1189	137	27
GO Biological Process	positive regulation of multicellular organismal process	GO:0051240	0.00062809	1853	137	35
GO Biological Process	regulation of cellular response to stress	GO:0080135	0.00070112	764	137	21
GO Biological Process	immune effector process	GO:0002252	0.000720109	1281	137	28
GO Biological Process	regulation of extrinsic apoptotic signaling pathway via death domain receptors	GO:1902041	0.000724813	60	137	7
GO Biological Process	regulation of cell migration	GO:0030334	0.000734953	978	137	24
GO Biological Process	negative regulation of cell differentiation	GO:0045596	0.000747635	767	137	21
GO Biological Process	regulation of extrinsic apoptotic signaling pathway	GO:2001236	0.000755099	158	137	10
GO Biological Process	cell motility	GO:0048870	0.00076059	1781	137	34
GO Biological Process	localization of cell	GO:0051674	0.00076059	1781	137	34
GO Biological Process	cytokine production	GO:0001816	0.000763944	837	137	22
GO Biological Process	homeostatic process	GO:0042592	0.000781938	1958	137	36
GO Biological Process	response to wounding	GO:0009611	0.000784082	702	137	20
GO Biological Process	regulation of response to external stimulus	GO:0032101	0.000796894	1132	137	26
GO Biological Process	leukocyte activation involved in immune response	GO:0002366	0.000820069	704	137	20
GO Biological Process	regulation of cell activation	GO:0050865	0.00086868	641	137	19
GO Biological Process	inflammatory response	GO:0006954	0.000983848	780	137	21
GO Biological Process	cellular response to topologically incorrect protein	GO:0035967	0.00100745	163	137	10
GO Biological Process	positive regulation of cell motility	GO:2000147	0.00102349	584	137	18
GO Biological Process	multicellular organismal process	GO:0032501	0.00110067	7873	137	89
GO Biological Process	epithelial cell differentiation	GO:0030855	0.00111448	786	137	21
GO Biological Process	positive regulation of angiogenesis	GO:0045766	0.00112229	207	137	11
GO Biological Process	biological regulation	GO:0065007	0.00113546	12628	137	121
GO Biological Process	negative regulation of endopeptidase activity	GO:0010951	0.00113791	253	137	12
GO Biological Process	cell-substrate adhesion	GO:0031589	0.00117572	355	137	14
GO Biological Process	cellular response to oxygen-containing compound	GO:1901701	0.00120961	1235	137	27
GO Biological Process	regulation of leukocyte activation	GO:0002694	0.00144161	598	137	18
GO Biological Process	locomotion	GO:0040011	0.00147636	2010	137	36
GO Biological Process	response to interleukin-1	GO:0070555	0.00148968	213	137	11
GO Biological Process	regulation of phosphorylation	GO:0042325	0.00150646	1661	137	32
GO Biological Process	negative regulation of proteolysis	GO:0045861	0.00153393	363	137	14
GO Biological Process	response to hypoxia	GO:0001666	0.00153393	363	137	14
GO Biological Process	growth	GO:0040007	0.00156348	1020	137	24
GO Biological Process	response to bacterium	GO:0009617	0.00164475	736	137	20
GO Biological Process	protein modification process	GO:0036211	0.00165185	4216	137	58
GO Biological Process	cellular protein modification process	GO:0006464	0.00165185	4216	137	58
GO Biological Process	regulation of multicellular organismal development	GO:2000026	0.00182003	2210	137	38
GO Biological Process	cellular response to extracellular stimulus	GO:0031668	0.00193353	266	137	12
GO Biological Process	regulation of cell cycle	GO:0051726	0.00201867	1268	137	27
GO Biological Process	positive regulation of locomotion	GO:0040017	0.00205748	613	137	18
GO Biological Process	regulation of phosphate metabolic process	GO:0019220	0.00210283	1861	137	34
GO Biological Process	regulation of phosphorus metabolic process	GO:0051174	0.00212882	1862	137	34
GO Biological Process	extracellular matrix organization	GO:0030198	0.00225608	375	137	14
GO Biological Process	regulation of cell motility	GO:2000145	0.00228258	1042	137	24
GO Biological Process	negative regulation of immune system process	GO:0002683	0.00230557	492	137	16
GO Biological Process	positive regulation of cytokine biosynthetic process	GO:0042108	0.00232736	71	137	7
GO Biological Process	extracellular structure organization	GO:0043062	0.00232819	376	137	14
GO Biological Process	regulation of leukocyte cell-cell adhesion	GO:1903037	0.00233868	322	137	13
GO Biological Process	lymphocyte activation	GO:0046649	0.00239094	754	137	20
GO Biological Process	positive regulation of cell-cell adhesion	GO:0022409	0.00254015	273	137	12
GO Biological Process	regulation of cellular component movement	GO:0051270	0.00270081	1129	137	25
GO Biological Process	cellular metabolic process	GO:0044237	0.00330332	10860	137	109
GO Biological Process	positive regulation of transcription, DNA-templated	GO:0045893	0.00335505	1551	137	30
GO Biological Process	negative regulation of cell population proliferation	GO:0008285	0.00364483	775	137	20
GO Biological Process	artery morphogenesis	GO:0048844	0.00370632	76	137	7
GO Biological Process	positive regulation of molecular function	GO:0044093	0.00384398	1822	137	33
GO Biological Process	positive regulation of vasculature development	GO:1904018	0.00424003	237	137	11
GO Biological Process	epithelium development	GO:0060429	0.00429302	1319	137	27
GO Biological Process	metabolic process	GO:0008152	0.00440968	11681	137	114
GO Biological Process	cellular response to growth factor stimulus	GO:0071363	0.00442616	715	137	19
GO Biological Process	positive regulation of chemokine biosynthetic process	GO:0045080	0.00444533	13	137	4
GO Biological Process	immune system development	GO:0002520	0.00470082	1009	137	23
GO Biological Process	response to antibiotic	GO:0046677	0.0047113	343	137	13
GO Biological Process	regulation of protein phosphorylation	GO:0001932	0.00478505	1493	137	29
GO Biological Process	response to nitrogen compound	GO:1901698	0.00497542	1168	137	25
GO Biological Process	tissue development	GO:0009888	0.00510409	2118	137	36
GO Biological Process	positive regulation of phosphorus metabolic process	GO:0010562	0.00570496	1177	137	25
GO Biological Process	positive regulation of phosphate metabolic process	GO:0045937	0.00570496	1177	137	25
GO Biological Process	neurogenesis	GO:0022008	0.00574683	1679	137	31
GO Biological Process	intrinsic apoptotic signaling pathway	GO:0097193	0.00588899	296	137	12
GO Biological Process	response to hormone	GO:0009725	0.00602097	1024	137	23
GO Biological Process	negative regulation of cell adhesion	GO:0007162	0.00609729	297	137	12
GO Biological Process	leukocyte degranulation	GO:0043299	0.00633423	532	137	16
GO Biological Process	positive regulation of cytokine production	GO:0001819	0.00640963	470	137	15
GO Biological Process	positive regulation of phosphorylation	GO:0042327	0.00655608	1107	137	24
GO Biological Process	hematopoietic or lymphoid organ development	GO:0048534	0.00689489	956	137	22
GO Biological Process	regulation of transforming growth factor beta receptor signaling pathway	GO:0017015	0.0068994	118	137	8
GO Biological Process	cell aging	GO:0007569	0.0068994	118	137	8
GO Biological Process	leukocyte cell-cell adhesion	GO:0007159	0.00708355	356	137	13
GO Biological Process	regulation of locomotion	GO:0040012	0.00719449	1113	137	24
GO Biological Process	regulation of cell migration involved in sprouting angiogenesis	GO:0090049	0.00729851	84	137	7
GO Biological Process	response to growth factor	GO:0070848	0.00773948	743	137	19
GO Biological Process	regulation of cellular response to transforming growth factor beta stimulus	GO:1903844	0.00782417	120	137	8
GO Biological Process	T cell activation	GO:0042110	0.00786925	478	137	15
GO Biological Process	homeostasis of number of cells	GO:0048872	0.00796212	253	137	11
GO Biological Process	myeloid cell activation involved in immune response	GO:0002275	0.00803223	542	137	16
GO Biological Process	regulation of biosynthetic process	GO:0009889	0.00809926	4417	137	58
GO Biological Process	negative regulation of immune effector process	GO:0002698	0.00832464	121	137	8
GO Biological Process	glial cell development	GO:0021782	0.00832464	121	137	8
GO Biological Process	macromolecule modification	GO:0043412	0.00879992	4428	137	58
GO Biological Process	positive regulation of cell adhesion	GO:0045785	0.00893286	422	137	14
GO Biological Process	neutrophil degranulation	GO:0043312	0.00915207	484	137	15
GO Biological Process	regulation of cytokine biosynthetic process	GO:0042035	0.00940737	123	137	8
GO Biological Process	regulation of cell-matrix adhesion	GO:0001952	0.00940737	123	137	8
GO Biological Process	myeloid leukocyte mediated immunity	GO:0002444	0.00945321	549	137	16
GO Biological Process	gliogenesis	GO:0042063	0.00946133	310	137	12
GO Biological Process	regulation of lipid localization	GO:1905952	0.00958477	164	137	9
GO Biological Process	neutrophil activation involved in immune response	GO:0002283	0.00986106	487	137	15
GO Biological Process	extrinsic apoptotic signaling pathway via death domain receptors	GO:0008625	0.00997313	88	137	7
GO Biological Process	primary metabolic process	GO:0044238	0.0100859	10594	137	106
GO Biological Process	endoplasmic reticulum unfolded protein response	GO:0030968	0.0106071	125	137	8
GO Biological Process	regulation of chemokine biosynthetic process	GO:0045073	0.0111152	16	137	4
GO Biological Process	regulation of cytokine production	GO:0001817	0.0115545	764	137	19
GO Biological Process	positive regulation of nucleic acid-templated transcription	GO:1903508	0.0119051	1651	137	30
GO Biological Process	positive regulation of RNA biosynthetic process	GO:1902680	0.0120496	1652	137	30
GO Biological Process	positive regulation of cellular catabolic process	GO:0031331	0.0120982	374	137	13
GO Biological Process	positive regulation of RNA metabolic process	GO:0051254	0.0122764	1742	137	31
GO Biological Process	hemopoiesis	GO:0030097	0.0125374	916	137	21
GO Biological Process	neutrophil activation	GO:0042119	0.0128998	498	137	15
GO Biological Process	leukocyte migration	GO:0050900	0.0128998	498	137	15
GO Biological Process	neutrophil mediated immunity	GO:0002446	0.0128998	498	137	15
GO Biological Process	regulation of lipid transport	GO:0032368	0.0133986	129	137	8
GO Biological Process	ERK1 and ERK2 cascade	GO:0070371	0.0134881	321	137	12
GO Biological Process	cell development	GO:0048468	0.0142917	2215	137	36
GO Biological Process	chemokine metabolic process	GO:0050755	0.0144491	17	137	4
GO Biological Process	positive regulation of cholesterol efflux	GO:0010875	0.0144491	17	137	4
GO Biological Process	regulation of cysteine-type endopeptidase activity involved in apoptotic signaling pathway	GO:2001267	0.0144491	17	137	4
GO Biological Process	post-embryonic animal organ development	GO:0048569	0.0144491	17	137	4
GO Biological Process	chemokine biosynthetic process	GO:0042033	0.0144491	17	137	4
GO Biological Process	positive regulation of catabolic process	GO:0009896	0.0151542	442	137	14
GO Biological Process	granulocyte activation	GO:0036230	0.0152442	505	137	15
GO Biological Process	response to organonitrogen compound	GO:0010243	0.0156554	1085	137	23
GO Biological Process	regulation of lymphocyte activation	GO:0051249	0.016748	509	137	15
GO Biological Process	cytokine biosynthetic process	GO:0042089	0.0167875	133	137	8
GO Biological Process	response to inorganic substance	GO:0010035	0.0169191	575	137	16
GO Biological Process	positive regulation of prostaglandin biosynthetic process	GO:0031394	0.0172345	6	137	3
GO Biological Process	protein-containing complex subunit organization	GO:0043933	0.0174936	2047	137	34
GO Biological Process	cytokine metabolic process	GO:0042107	0.0177396	134	137	8
GO Biological Process	regulation of T cell activation	GO:0050863	0.0178326	330	137	12
GO Biological Process	MAPK cascade	GO:0000165	0.0186106	940	137	21
GO Biological Process	regulation of epithelial cell apoptotic process	GO:1904035	0.0190612	97	137	7
GO Biological Process	positive regulation of leukocyte migration	GO:0002687	0.0197809	136	137	8
GO Biological Process	response to nutrient	GO:0007584	0.0198143	227	137	10
GO Biological Process	cellular response to interferon-gamma	GO:0071346	0.0203933	180	137	9
GO Biological Process	movement of cell or subcellular component	GO:0006928	0.0207566	2252	137	36
GO Biological Process	positive regulation of reactive oxygen species metabolic process	GO:2000379	0.021811	99	137	7
GO Biological Process	cytokine-mediated signaling pathway	GO:0019221	0.0218131	799	137	19
GO Biological Process	positive regulation of leukocyte cell-cell adhesion	GO:1903039	0.0222198	230	137	10
GO Biological Process	reactive oxygen species metabolic process	GO:0072593	0.0222778	282	137	11
GO Biological Process	positive regulation of protein phosphorylation	GO:0001934	0.0232235	1032	137	22
GO Biological Process	cell migration involved in sprouting angiogenesis	GO:0002042	0.0233044	100	137	7
GO Biological Process	cellular response to interleukin-1	GO:0071347	0.0243315	184	137	9
GO Biological Process	response to oxidative stress	GO:0006979	0.0243599	461	137	14
GO Biological Process	signal transduction by protein phosphorylation	GO:0023014	0.0247964	958	137	21
GO Biological Process	positive regulation of nitric oxide biosynthetic process	GO:0045429	0.025857	40	137	5
GO Biological Process	artery development	GO:0060840	0.0265461	102	137	7
GO Biological Process	negative regulation of cell-substrate adhesion	GO:0010812	0.0266541	68	137	6
GO Biological Process	leukocyte differentiation	GO:0002521	0.027635	531	137	15
GO Biological Process	response to endoplasmic reticulum stress	GO:0034976	0.0280177	289	137	11
GO Biological Process	regulation of cellular component biogenesis	GO:0044087	0.0289859	968	137	21
GO Biological Process	positive regulation of nitric oxide metabolic process	GO:1904407	0.0292681	41	137	5
GO Biological Process	response to lipopolysaccharide	GO:0032496	0.0294777	347	137	12
GO Biological Process	regulation of response to wounding	GO:1903034	0.030152	189	137	9
GO Biological Process	positive regulation of catalytic activity	GO:0043085	0.0302064	1466	137	27
GO Biological Process	cellular response to oxygen levels	GO:0071453	0.032149	240	137	10
GO Biological Process	positive regulation of cell activation	GO:0050867	0.0330705	411	137	13
GO Biological Process	lymphocyte apoptotic process	GO:0070227	0.0342281	71	137	6
GO Biological Process	cellular component assembly	GO:0022607	0.0344231	3000	137	43
GO Biological Process	organic substance metabolic process	GO:0071704	0.0344515	11103	137	108
GO Biological Process	positive regulation of lipid metabolic process	GO:0045834	0.0349027	147	137	8
GO Biological Process	PERK-mediated unfolded protein response	GO:0036499	0.0354817	21	137	4
GO Biological Process	leukocyte apoptotic process	GO:0071887	0.0363146	107	137	7
GO Biological Process	positive regulation of small molecule metabolic process	GO:0062013	0.036662	148	137	8
GO Biological Process	cellular response to transforming growth factor beta stimulus	GO:0071560	0.0370773	244	137	10
GO Biological Process	transforming growth factor beta receptor signaling pathway	GO:0007179	0.0371199	194	137	9
GO Biological Process	negative regulation of cell-matrix adhesion	GO:0001953	0.0371364	43	137	5
GO Biological Process	regulation of MAPK cascade	GO:0043408	0.0373726	756	137	18
GO Biological Process	protein phosphorylation	GO:0006468	0.037402	2027	137	33
GO Biological Process	regulation of lipid metabolic process	GO:0019216	0.0375522	416	137	13
GO Biological Process	organelle organization	GO:0006996	0.038348	3966	137	52
GO Biological Process	regulation of macromolecule biosynthetic process	GO:0010556	0.0384647	4186	137	54
GO Biological Process	nitrogen compound metabolic process	GO:0006807	0.040979	10111	137	101
GO Biological Process	regulation of cell growth	GO:0001558	0.0415131	420	137	13
GO Biological Process	regulation of ERK1 and ERK2 cascade	GO:0070372	0.0421437	302	137	11
GO Biological Process	myeloid cell homeostasis	GO:0002262	0.0423933	151	137	8
GO Biological Process	nitric oxide biosynthetic process	GO:0006809	0.0434502	74	137	6
GO Biological Process	regulation of growth	GO:0040008	0.0445556	693	137	17
GO Biological Process	response to transforming growth factor beta	GO:0071559	0.0456836	250	137	10
GO Biological Process	cellular response to organic cyclic compound	GO:0071407	0.0463478	624	137	16
GO Biological Process	astrocyte development	GO:0014002	0.0465601	45	137	5
GO Biological Process	response to interferon-gamma	GO:0034341	0.0472492	200	137	9
GO Biological Process	cellular response to biotic stimulus	GO:0071216	0.0472731	251	137	10
GO Biological Process	positive regulation of MAPK cascade	GO:0043410	0.0472811	556	137	15
GO Biological Process	positive regulation of unsaturated fatty acid biosynthetic process	GO:2001280	0.0477169	8	137	3
GO Biological Process	vesicle-mediated transport	GO:0016192	0.0477187	2146	137	34
GO Biological Process	positive regulation of cysteine-type endopeptidase activity	GO:2001056	0.0488587	154	137	8
GO Biological Process	regulation of cellular biosynthetic process	GO:0031326	0.0499381	4334	137	55
KEGG Pathways	p53 signaling pathway	KEGG:04115	1.27219e-06	72	97	10
KEGG Pathways	FoxO signaling pathway	KEGG:04068	3.68603e-05	128	97	11
KEGG Pathways	Graft-versus-host disease	KEGG:05332	0.00600227	36	97	5
KEGG Pathways	Phagosome	KEGG:04145	0.00662646	147	97	9
KEGG Pathways	Rheumatoid arthritis	KEGG:05323	0.0083395	88	97	7
KEGG Pathways	Type I diabetes mellitus	KEGG:04940	0.0100721	40	97	5
KEGG Pathways	Epstein-Barr virus infection	KEGG:05169	0.0126763	197	97	10
KEGG Pathways	Viral carcinogenesis	KEGG:05203	0.0137717	199	97	10
KEGG Pathways	Antigen processing and presentation	KEGG:04612	0.0162775	69	97	6
KEGG Pathways	Leishmaniasis	KEGG:05140	0.0205879	72	97	6
KEGG Pathways	Fluid shear stress and atherosclerosis	KEGG:05418	0.0231651	137	97	8
KEGG Pathways	Malaria	KEGG:05144	0.0267182	49	97	5
KEGG Pathways	MicroRNAs in cancer	KEGG:05206	0.0287919	218	97	10
KEGG Pathways	TNF signaling pathway	KEGG:04668	0.0373376	112	97	7
KEGG Pathways	Viral myocarditis	KEGG:05416	0.0499692	56	97	5
REACTOME Pathways	FOXO-mediated transcription	REAC:R-HSA-9614085	0.00023042	66	116	8
REACTOME Pathways	Generic Transcription Pathway	REAC:R-HSA-212436	0.00135727	1199	116	31
REACTOME Pathways	Extracellular matrix organization	REAC:R-HSA-1474244	0.00914928	298	116	13
REACTOME Pathways	RNA Polymerase II Transcription	REAC:R-HSA-73857	0.00970215	1320	116	31
REACTOME Pathways	Interleukin-4 and Interleukin-13 signaling	REAC:R-HSA-6785807	0.011022	110	116	8
REACTOME Pathways	FOXO-mediated transcription of cell cycle genes	REAC:R-HSA-9617828	0.0122252	17	116	4
REACTOME Pathways	Cellular responses to stress	REAC:R-HSA-2262752	0.02462	476	116	16
REACTOME Pathways	Unfolded Protein Response (UPR)	REAC:R-HSA-381119	0.0250557	91	116	7
REACTOME Pathways	Gene expression (Transcription)	REAC:R-HSA-74160	0.0252097	1454	116	32
REACTOME Pathways	Cellular responses to external stimuli	REAC:R-HSA-8953897	0.0346998	490	116	16
REACTOME Pathways	TP53 Regulates Transcription of Cell Death Genes	REAC:R-HSA-5633008	0.0468404	44	116	5
WikiPathways	Senescence and Autophagy in Cancer	WP:WP615	8.08466e-07	105	104	13
WikiPathways	VEGFA-VEGFR2 Signaling	WP:WP3888	0.0034561	428	104	19
WikiPathways	Allograft Rejection	WP:WP2328	0.00758598	88	104	8
WikiPathways	Folate Metabolism	WP:WP176	0.010061	68	104	7
