# Supplementary material for: Transcriptional landscape of cellular networks reveal interactions driving the dormancy mechanisms in cancer
Source: Sci Rep. 2021 Aug 4;11:15806. doi: 10.1038/s41598-021-94005-x (PMC8339123; doi:10.1038/s41598-021-94005-x)
Supplement: Supplementary file 6 — Supplementary Table 7. [file 41598_2021_94005_MOESM6_ESM.xlsx]

## Sheet: Sheet1
Supplementary Table S7: Genes found in subnetworks of validation datasets and dormancy-interaction network.
Dataset	Gene ID	Gene Symbol	Gene Name	Adjusted p-value	Fold Change
GSE146592	467	ATF3	activating transcription factor 3	1.29177e-10	5.68248
GSE146592	604	BCL6	BCL6 transcription repressor	2.63964e-06	1.64489
GSE146592	1026	CDKN1A	cyclin dependent kinase inhibitor 1A	8.02517e-18	2.71331
GSE146592	1831	TSC22D3	TSC22 domain family member 3	0.000188099	1.55845
GSE146592	2217	FCGRT	Fc fragment of IgG receptor and transporter	7.00194e-10	1.77803
GSE146592	2548	GAA	glucosidase alpha, acid	8.77056e-05	1.41593
GSE146592	2634	GBP2	guanylate binding protein 2	2.63574e-05	1.48812
GSE146592	3488	IGFBP5	insulin like growth factor binding protein 5	3.46364e-05	0.0720014
GSE146592	6175	RPLP0	ribosomal protein lateral stalk subunit P0	1.11865e-06	0.663688
GSE146592	7422	VEGFA	vascular endothelial growth factor A	1.02037e-05	1.49549
GSE146592	7832	BTG2	BTG anti-proliferation factor 2	2.39017e-12	2.07924
GSE146592	8349	H2BC21	H2B clustered histone 21	6.34151e-08	1.91597
GSE146592	8553	BHLHE40	basic helix-loop-helix family member e40	1.095e-06	1.46185
GSE146592	8660	IRS2	insulin receptor substrate 2	0.000130812	1.48754
GSE146592	9314	KLF4	Kruppel like factor 4	1.58955e-10	1.74472
GSE146592	9619	ABCG1	ATP binding cassette subfamily G member 1	4.62687e-07	0.584842
GSE146592	10769	PLK2	polo like kinase 2	0.000135833	1.81489
GSE146592	57568	SIPA1L2	signal induced proliferation associated 1 like 2	5.11121e-09	2.28754
GSE146592	94241	TP53INP1	tumor protein p53 inducible nuclear protein 1	9.77445e-09	1.6182
GSE146592	1030	CDKN2B	cyclin dependent kinase inhibitor 2B	2.89405e-06	2.98271
GSE146592	1191	CLU	clusterin	0.000161605	0.724026
GSE146592	355	FAS	Fas cell surface death receptor	4.20293e-05	1.49533
GSE146592	4035	LRP1	LDL receptor related protein 1	9.60322e-06	4.12225
GSE146592	7057	THBS1	thrombospondin 1	9.06162e-07	0.383329
GSE153944	1030	CDKN2B	cyclin dependent kinase inhibitor 2B	0.000677329	0.403778
GSE153944	1191	CLU	clusterin	4.18e-07	0.29135
GSE153944	355	FAS	Fas (TNF receptor superfamily member 6)	2.5e-23	10.2237
GSE153944	4035	LRP1	low density lipoprotein receptor-related protein 1	5.24e-13	0.290745
GSE153944	7057	THBS1	thrombospondin 1	5.77e-06	0.386176
GSE153944	10912	GADD45	growth arrest and DNA-damage-inducible 45	0.00023636	3.19335
GSE153944	114907	FBXO32	F-box protein 32	8.87e-07	0.293245
GSE153944	1490	CCN2	cellular communication network factor 2	7.86e-06	0.544413
GSE153944	19	ABCA1	ATP-binding cassette, sub-family A (ABC1), member 1	1.29e-12	0.124612
GSE153944	26586	CKAP2	cytoskeleton associated protein 2	2.84e-13	7.0652
GSE153944	3939	LDHA	lactate dehydrogenase A	1.04e-08	2.30805
GSE153944	3958	LGALS3	lectin, galactose binding, soluble 3	2.63e-15	4.08742
GSE153944	4320	MMP11	matrix metallopeptidase 11	2.36e-07	0.415817
GSE153944	5054	SERPINE1	serine (or cysteine) peptidase inhibitor, clade E, member 1	2.22e-12	3.30741
GSE153944	51129	ANGPTL4	angiopoietin-like 4	2.99e-14	4.9877
GSE153944	5360	PLTP	phospholipid transfer protein	1.69e-06	3.5403
GSE153944	55818	KDM3A	lysine (K)-specific demethylase 3A	3.53e-05	0.558652
GSE153944	7316	UBC	ubiquitin C	0.697564	0.885397
GSE153944	8425	LTBP4	latent transforming growth factor beta binding protein 4	1.25e-11	0.368615
GSE153944	84617	TUBB6	tubulin, beta 6 class V	3.39e-15	6.29887
